# Supplementary material for: ﻿Desmopuntius mahakamensis, a new cyprinid species (Teleostei, Cyprinidae) from East Kalimantan, Indonesia
Source: Zookeys. 2025 Oct 23;1256:371–91. doi: 10.3897/zookeys.1256.158411 (PMC12576475; doi:10.3897/zookeys.1256.158411)
Supplement: XML Treatment for Desmopuntius mahakamensis [file zookeys.1256.158411-treatment1.xml]

<!DOCTYPE tp:taxon-treatment
  PUBLIC "-//TaxonX//DTD Taxonomic Treatment Publishing DTD v0 20100105//EN" "tax-treatment-NSO.dtd">
<tp:taxon-treatment xmlns:tp="http://www.plazi.org/taxpub"><tp:treatment-meta><kwd-group><label>Taxon classification</label><kwd>
                <named-content content-type="kingdom">Animalia</named-content>
              </kwd><kwd>
                <named-content content-type="order">Cypriniformes</named-content>
              </kwd><kwd>
                <named-content content-type="family">Cyprinidae</named-content>
              </kwd></kwd-group><mixed-citation publication-type="journal"><person-group><name><surname>Harefa</surname><given-names>Tonisman</given-names></name><name><surname>Haryono</surname><given-names>Haryono</given-names></name><name><surname>Gustiano</surname><given-names>Rudhy</given-names></name><name><surname>Sukmono</surname><given-names>Tedjo</given-names></name><name><surname>Wahyudewantoro</surname><given-names>Gema</given-names></name></person-group><article-title>﻿<italic><tp:taxon-name><tp:taxon-name-part taxon-name-part-type="genus" reg="Desmopuntius">Desmopuntius</tp:taxon-name-part> <tp:taxon-name-part taxon-name-part-type="species" reg="mahakamensis">mahakamensis</tp:taxon-name-part></tp:taxon-name></italic>, a new cyprinid species (<tp:taxon-name><tp:taxon-name-part taxon-name-part-type="subclass">Teleostei</tp:taxon-name-part></tp:taxon-name>, <tp:taxon-name><tp:taxon-name-part taxon-name-part-type="family">Cyprinidae</tp:taxon-name-part></tp:taxon-name>) from East Kalimantan, Indonesia</article-title><source>Zookeys</source><day>23</day><month>10</month><year>2025</year><volume>1256</volume><fpage>371</fpage><lpage>391</lpage><pub-id pub-id-type="doi">10.3897/zookeys.1256.158411</pub-id></mixed-citation></tp:treatment-meta><tp:nomenclature><label>﻿</label><tp:taxon-name><object-id xmlns:xlink="http://www.w3.org/1999/xlink" content-type="arpha" xlink:type="simple">42EFEDDE-8A45-5E0F-A8C1-ADE636009C32</object-id>
              <tp:taxon-name-part taxon-name-part-type="genus" reg="Desmopuntius">Desmopuntius</tp:taxon-name-part>
              <tp:taxon-name-part taxon-name-part-type="species" reg="mahakamensis">mahakamensis</tp:taxon-name-part>
              <object-id xmlns:xlink="http://www.w3.org/1999/xlink" content-type="zoobank" xlink:type="simple">https://zoobank.org/35B47D4B-DB66-4650-8D8D-5A0C2FC5D1B4</object-id>
            </tp:taxon-name><tp:taxon-authority>Harefa, Haryono &amp; Gustiano</tp:taxon-authority><tp:taxon-status xmlns:xlink="http://www.w3.org/1999/xlink" xlink:type="simple">sp. nov.</tp:taxon-status><xref ref-type="fig" rid="F2">Figs 2</xref><xref ref-type="fig" rid="F3">, 3</xref><xref ref-type="fig" rid="F4">, 4</xref><xref ref-type="fig" rid="F5">, 5</xref><xref ref-type="table" rid="T1">, Tables 1</xref><xref ref-type="table" rid="T2">, 2</xref><tp:nomenclature-citation-list><tp:nomenclature-citation><tp:taxon-name>
                  <tp:taxon-name-part taxon-name-part-type="genus" reg="Puntius">Puntius</tp:taxon-name-part>
                </tp:taxon-name><comment>sp. — <xref ref-type="bibr" rid="B11">Haryono 2005</xref>: 56, fig. 2c.</comment></tp:nomenclature-citation></tp:nomenclature-citation-list></tp:nomenclature><tp:treatment-sec sec-type="type material" id="SECID0EBCAE"><title>Type material.</title><p><bold><italic>Holotype</italic>.</bold> • <abbrev xmlns:xlink="http://www.w3.org/1999/xlink" xlink:title="Museum Zoologicum Bogoriense" id="ABBRID0EMCAE" xlink:type="simple">MZB</abbrev> 6132, 53.2 mm <abbrev xmlns:xlink="http://www.w3.org/1999/xlink" xlink:title="standard length" id="ABBRID0EQCAE" xlink:type="simple">SL</abbrev>; Indonesia: Borneo: Kalimantan Timur Province: Kutai Kertanegara Regency, Muara Wis Village (<named-content xmlns:xlink="http://www.w3.org/1999/xlink" content-type="dwc:verbatimCoordinates" xlink:type="simple"><named-content content-type="geo-json" specific-use="{&#34;type&#34;:&#34;Point&#34;,&#34;coordinates&#34;:[116.493806,-0.326611]}" id="NCID0EXCAE" xlink:type="simple">0°19'35.8"S, 116°29'37.7"E</named-content></named-content>); H. Haryono; 03 July 1992. <bold><italic>Paratypes</italic> (<italic>N</italic> = 31)</bold>. All from Indonesia: Borneo: Kalimantan Timur Province: • <abbrev xmlns:xlink="http://www.w3.org/1999/xlink" xlink:title="Museum Zoologicum Bogoriense" id="ABBRID0ECDAE" xlink:type="simple">MZB</abbrev> 28243, 1 specimen, 52.8 mm <abbrev xmlns:xlink="http://www.w3.org/1999/xlink" xlink:title="standard length" id="ABBRID0EGDAE" xlink:type="simple">SL</abbrev>, same data as holotype • <abbrev xmlns:xlink="http://www.w3.org/1999/xlink" xlink:title="Museum Zoologicum Bogoriense" id="ABBRID0EKDAE" xlink:type="simple">MZB</abbrev> 17589, 11 specimens, 33.7–62.5 mm <abbrev xmlns:xlink="http://www.w3.org/1999/xlink" xlink:title="standard length" id="ABBRID0EODAE" xlink:type="simple">SL</abbrev>; small stream Belayan, tributary of Mahakam River; R.K. Hadiaty et al.; 25 April 2009 • <abbrev xmlns:xlink="http://www.w3.org/1999/xlink" xlink:title="Museum Zoologicum Bogoriense" id="ABBRID0ESDAE" xlink:type="simple">MZB</abbrev> 19047, 5 specimens, 28.4–53.0 mm <abbrev xmlns:xlink="http://www.w3.org/1999/xlink" xlink:title="standard length" id="ABBRID0EWDAE" xlink:type="simple">SL</abbrev>; small stream Long Tahap, tributary of Mahakam River; R.K. Hadiaty et al., 13 July 2010. • <abbrev xmlns:xlink="http://www.w3.org/1999/xlink" xlink:title="Museum Zoologicum Bogoriense" id="ABBRID0E1DAE" xlink:type="simple">MZB</abbrev> 19076, 1 specimen, 30.5 mm <abbrev xmlns:xlink="http://www.w3.org/1999/xlink" xlink:title="standard length" id="ABBRID0E5DAE" xlink:type="simple">SL</abbrev>, same data as for <abbrev xmlns:xlink="http://www.w3.org/1999/xlink" xlink:title="Museum Zoologicum Bogoriense" id="ABBRID0ECEAE" xlink:type="simple">MZB</abbrev> 19047 • <abbrev xmlns:xlink="http://www.w3.org/1999/xlink" xlink:title="Museum Zoologicum Bogoriense" id="ABBRID0EGEAE" xlink:type="simple">MZB</abbrev> 17327, 1 specimen, 32.7 mm <abbrev xmlns:xlink="http://www.w3.org/1999/xlink" xlink:title="standard length" id="ABBRID0EKEAE" xlink:type="simple">SL</abbrev>; small stream Belayan; R.K. Hadiaty et al.; 15 April 2009 • <abbrev xmlns:xlink="http://www.w3.org/1999/xlink" xlink:title="Museum Zoologicum Bogoriense" id="ABBRID0EOEAE" xlink:type="simple">MZB</abbrev> 17414, 1 specimen, 32.6 mm <abbrev xmlns:xlink="http://www.w3.org/1999/xlink" xlink:title="standard length" id="ABBRID0ESEAE" xlink:type="simple">SL</abbrev>, small stream Long Tahap, tributary of Mahakam River, R.K. Hadiaty et al.; 19 April 2009. • <abbrev xmlns:xlink="http://www.w3.org/1999/xlink" xlink:title="Museum Zoologicum Bogoriense" id="ABBRID0EWEAE" xlink:type="simple">MZB</abbrev> 28447, 11 specimens, 53.0–75.4 mm <abbrev xmlns:xlink="http://www.w3.org/1999/xlink" xlink:title="standard length" id="ABBRID0E1EAE" xlink:type="simple">SL</abbrev>, Semayang lakes, Semayang Village (<named-content xmlns:xlink="http://www.w3.org/1999/xlink" content-type="dwc:verbatimCoordinates" xlink:type="simple"><named-content content-type="geo-json" specific-use="{&#34;type&#34;:&#34;Point&#34;,&#34;coordinates&#34;:[116.446167,-0.179972]}" id="NCID0EBFAE" xlink:type="simple">0°10'47.9"S, 116°26'46.2"E</named-content></named-content>), T. Harefa; 29 March 2025.</p></tp:treatment-sec><tp:treatment-sec sec-type="diagnosis" id="SECID0EGFAE"><title>Diagnosis.</title><p><italic><tp:taxon-name><tp:taxon-name-part taxon-name-part-type="genus" reg="Desmopuntius">Desmopuntius</tp:taxon-name-part> <tp:taxon-name-part taxon-name-part-type="species" reg="mahakamensis">mahakamensis</tp:taxon-name-part></tp:taxon-name></italic> can be distinguished from all congeners by the following combination of characters: anal-fin rays 5½; lateral line scales 26–27 (mode 26); predorsal scales 9–11 (mode 10); gill rakers 9–11 (mode 10); total vertebrae 29; axial streak present; 5–6 black lateral stripes in adults (&gt;30 mm <abbrev xmlns:xlink="http://www.w3.org/1999/xlink" xlink:title="standard length" id="ABBRID0EXFAE" xlink:type="simple">SL</abbrev>), with stripe +1 extending from behind the gill opening along scale row 1, reaching only to the midbody, between the origin and end of the dorsal-fin base.</p></tp:treatment-sec><tp:treatment-sec sec-type="description" id="SECID0E2FAE"><title>Description.</title><p>Morphometric and meristic data are presented in Tables <xref ref-type="table" rid="T1">1</xref>, <xref ref-type="table" rid="T3">3</xref>. Body laterally compressed and relatively deep, with greatest depth at dorsal-fin origin. Dorsal profile continuous from head to body, with a slight hump at the nape, ascending to dorsal-fin origin, then descending to the anterior base of the caudal fin. Ventral profile continues from head to body, slightly convex through the posterior end of the anal-fin base, and then slightly concave along the caudal peduncle. Rostral and maxillary barbels present. Snout blunt. Eyes large, almost aligned with the dorsal profile of the head. Mouth subterminal; maxilla extending to, or slightly beyond, the vertical of the anterior margin of the eye. Postlabial groove deep and interrupted medially. Lateral line complete, posteriorly descending for about six scales.</p><table-wrap id="T1" position="float" orientation="portrait"><label>Table 1.</label><caption><p>Morphometric measurements of <italic><tp:taxon-name><tp:taxon-name-part taxon-name-part-type="genus" reg="Desmopuntius">Desmopuntius</tp:taxon-name-part> <tp:taxon-name-part taxon-name-part-type="species" reg="gemellus">gemellus</tp:taxon-name-part></tp:taxon-name></italic>, <italic><tp:taxon-name><tp:taxon-name-part taxon-name-part-type="genus" reg="Desmopuntius">D.</tp:taxon-name-part> <tp:taxon-name-part taxon-name-part-type="species" reg="johorensis">johorensis</tp:taxon-name-part></tp:taxon-name></italic>, <italic><tp:taxon-name><tp:taxon-name-part taxon-name-part-type="genus" reg="Desmopuntius">D.</tp:taxon-name-part> <tp:taxon-name-part taxon-name-part-type="species" reg="trifasciatus">trifasciatus</tp:taxon-name-part></tp:taxon-name></italic>, and <italic><tp:taxon-name><tp:taxon-name-part taxon-name-part-type="genus" reg="Desmopuntius">D.</tp:taxon-name-part> <tp:taxon-name-part taxon-name-part-type="species" reg="mahakamensis">mahakamensis</tp:taxon-name-part></tp:taxon-name></italic> sp. nov.</p></caption><table id="TID0EUVAG" rules="all"><tbody><tr><th rowspan="3" colspan="1"/><th rowspan="1" colspan="2">
                      <italic>
                        <tp:taxon-name><tp:taxon-name-part taxon-name-part-type="genus" reg="Desmopuntius">D.</tp:taxon-name-part> <tp:taxon-name-part taxon-name-part-type="species" reg="gemellus">gemellus</tp:taxon-name-part></tp:taxon-name>
                      </italic>
                    </th><th rowspan="1" colspan="2">
                      <italic>
                        <tp:taxon-name><tp:taxon-name-part taxon-name-part-type="genus" reg="Desmopuntius">D.</tp:taxon-name-part> <tp:taxon-name-part taxon-name-part-type="species" reg="johorensis">johorensis</tp:taxon-name-part></tp:taxon-name>
                      </italic>
                    </th><th rowspan="1" colspan="2">
                      <italic>
                        <tp:taxon-name><tp:taxon-name-part taxon-name-part-type="genus" reg="Desmopuntius">D.</tp:taxon-name-part> <tp:taxon-name-part taxon-name-part-type="species" reg="trifasciatus">trifasciatus</tp:taxon-name-part></tp:taxon-name>
                      </italic>
                    </th><th rowspan="1" colspan="3"><italic><tp:taxon-name><tp:taxon-name-part taxon-name-part-type="genus" reg="Desmopuntius">D.</tp:taxon-name-part> <tp:taxon-name-part taxon-name-part-type="species" reg="mahakamensis">mahakamensis</tp:taxon-name-part></tp:taxon-name></italic> sp. nov.</th></tr><tr><th rowspan="1" colspan="2"><italic>N</italic> = 18</th><th rowspan="1" colspan="2"><italic>N</italic> = 11</th><th rowspan="1" colspan="2"><italic>N</italic> = 10</th><th rowspan="1" colspan="3"><italic>N</italic> = 15</th></tr><tr><th rowspan="1" colspan="1">range</th><th rowspan="1" colspan="1">mean (SD)</th><th rowspan="1" colspan="1">range</th><th rowspan="1" colspan="1">mean (SD)</th><th rowspan="1" colspan="1">range</th><th rowspan="1" colspan="1">mean (SD)</th><th rowspan="1" colspan="1">holotype</th><th rowspan="1" colspan="1">range</th><th rowspan="1" colspan="1">mean (SD)</th></tr><tr><td rowspan="1" colspan="1">Total length</td><td rowspan="1" colspan="1">61.5–81.0</td><td rowspan="1" colspan="1"/><td rowspan="1" colspan="1">88.8–125.6</td><td rowspan="1" colspan="1"/><td rowspan="1" colspan="1">60.5–102.4</td><td rowspan="1" colspan="1"/><td rowspan="1" colspan="1">68.1</td><td rowspan="1" colspan="1">56.7–82.8</td><td rowspan="1" colspan="1"/></tr><tr><td rowspan="1" colspan="1">Standard length (mm <abbrev xmlns:xlink="http://www.w3.org/1999/xlink" xlink:title="standard length" id="ABBRID0E2MAE" xlink:type="simple">SL</abbrev>)</td><td rowspan="1" colspan="1">47.6–65.1</td><td rowspan="1" colspan="1"/><td rowspan="1" colspan="1">69.2–93.9</td><td rowspan="1" colspan="1"/><td rowspan="1" colspan="1">46.1–77.6</td><td rowspan="1" colspan="1"/><td rowspan="1" colspan="1">53.2</td><td rowspan="1" colspan="1">43.0–62.5</td><td rowspan="1" colspan="1"/></tr><tr><td rowspan="1" colspan="10">% in <abbrev xmlns:xlink="http://www.w3.org/1999/xlink" xlink:title="standard length" id="ABBRID0E6NAE" xlink:type="simple">SL</abbrev></td></tr><tr><td rowspan="1" colspan="1">Head length</td><td rowspan="1" colspan="1">27.8–31.0</td><td rowspan="1" colspan="1">29.5 (0.8)</td><td rowspan="1" colspan="1">27.9–30.8</td><td rowspan="1" colspan="1">29.3 (0.9)</td><td rowspan="1" colspan="1">27.4–30.2</td><td rowspan="1" colspan="1">29.0 (0.9)</td><td rowspan="1" colspan="1">29.8</td><td rowspan="1" colspan="1">27.2–30.0</td><td rowspan="1" colspan="1">28.9 (0.8)</td></tr><tr><td rowspan="1" colspan="1">Predorsal length</td><td rowspan="1" colspan="1">50.8–56.4</td><td rowspan="1" colspan="1">53.0 (1.3)</td><td rowspan="1" colspan="1">48.3–51.2</td><td rowspan="1" colspan="1">50.1 (0.9)</td><td rowspan="1" colspan="1">48.4–53.6</td><td rowspan="1" colspan="1">51.5 (1.5)</td><td rowspan="1" colspan="1">51.4</td><td rowspan="1" colspan="1">45.8–52.3</td><td rowspan="1" colspan="1">50.2 (1.8)</td></tr><tr><td rowspan="1" colspan="1">Prepelvic length</td><td rowspan="1" colspan="1">50.3–57.6</td><td rowspan="1" colspan="1">53.3 (1.8)</td><td rowspan="1" colspan="1">48.3–51.5</td><td rowspan="1" colspan="1">50.1 (0.9)</td><td rowspan="1" colspan="1">47.7–53.1</td><td rowspan="1" colspan="1">50.4 (1.4)</td><td rowspan="1" colspan="1">48.2</td><td rowspan="1" colspan="1">47.5–51.5</td><td rowspan="1" colspan="1">49.8 (1.1)</td></tr><tr><td rowspan="1" colspan="1">Preanal length</td><td rowspan="1" colspan="1">74.2–78.9</td><td rowspan="1" colspan="1">76.4 (1.4)</td><td rowspan="1" colspan="1">68.2–74.9</td><td rowspan="1" colspan="1">72.6 (1.9)</td><td rowspan="1" colspan="1">72.5–77.3</td><td rowspan="1" colspan="1">74.9 (1.8)</td><td rowspan="1" colspan="1">72.3</td><td rowspan="1" colspan="1">70.2–75.1</td><td rowspan="1" colspan="1">72.8 (1.3)</td></tr><tr><td rowspan="1" colspan="1">Head depth</td><td rowspan="1" colspan="1">19.3–23.6</td><td rowspan="1" colspan="1">21.3 (0.9)</td><td rowspan="1" colspan="1">20.5–22.5</td><td rowspan="1" colspan="1">21.3 (0.5)</td><td rowspan="1" colspan="1">17.9–19.9</td><td rowspan="1" colspan="1">19.2 (0.6)</td><td rowspan="1" colspan="1">20.7</td><td rowspan="1" colspan="1">19.5–21.9</td><td rowspan="1" colspan="1">20.5 (0.8)</td></tr><tr><td rowspan="1" colspan="1">Body depth</td><td rowspan="1" colspan="1">32.7–38.4</td><td rowspan="1" colspan="1">36.0 (1.6)</td><td rowspan="1" colspan="1">33.9–40.3</td><td rowspan="1" colspan="1">35.7 (1.7)</td><td rowspan="1" colspan="1">28.6–32.8</td><td rowspan="1" colspan="1">30.7 (1.4)</td><td rowspan="1" colspan="1">36.0</td><td rowspan="1" colspan="1">31.1–36.6</td><td rowspan="1" colspan="1">34.5 (1.5)</td></tr><tr><td rowspan="1" colspan="1">Body width</td><td rowspan="1" colspan="1">14.2–18.6</td><td rowspan="1" colspan="1">16.7 (1.1)</td><td rowspan="1" colspan="1">15.8–18.8</td><td rowspan="1" colspan="1">17.1 (1.0)</td><td rowspan="1" colspan="1">11.7–16.7</td><td rowspan="1" colspan="1">14.4 (1.7)</td><td rowspan="1" colspan="1">17.1</td><td rowspan="1" colspan="1">14.1–17.7</td><td rowspan="1" colspan="1">16.1 (1.2)</td></tr><tr><td rowspan="1" colspan="1">Depth at caudal peduncle</td><td rowspan="1" colspan="1">12.5–14.3</td><td rowspan="1" colspan="1">13.6 (0.5)</td><td rowspan="1" colspan="1">12.8–14.8</td><td rowspan="1" colspan="1">13.8 (0.7)</td><td rowspan="1" colspan="1">11.6–14.0</td><td rowspan="1" colspan="1">12.7 (0.7)</td><td rowspan="1" colspan="1">13.8</td><td rowspan="1" colspan="1">13.2–15.5</td><td rowspan="1" colspan="1">14.0 (0.6)</td></tr><tr><td rowspan="1" colspan="1">Length at caudal peduncle</td><td rowspan="1" colspan="1">13.7–18.4</td><td rowspan="1" colspan="1">15.9 (1.4)</td><td rowspan="1" colspan="1">14.6–19.5</td><td rowspan="1" colspan="1">17.4 (1.7)</td><td rowspan="1" colspan="1">14.0–18.3</td><td rowspan="1" colspan="1">16.5 (1.3)</td><td rowspan="1" colspan="1">19.5</td><td rowspan="1" colspan="1">16.2–19.5</td><td rowspan="1" colspan="1">18.3 (1.0)</td></tr><tr><td rowspan="1" colspan="1">Snout length</td><td rowspan="1" colspan="1">6.7–9.2</td><td rowspan="1" colspan="1">7.8 (0.6)</td><td rowspan="1" colspan="1">6.4–8.4</td><td rowspan="1" colspan="1">7.4 (0.6)</td><td rowspan="1" colspan="1">6.8–8.1</td><td rowspan="1" colspan="1">7.5 (0.4)</td><td rowspan="1" colspan="1">7.3</td><td rowspan="1" colspan="1">5.4–7.8</td><td rowspan="1" colspan="1">6.5 (0.6)</td></tr><tr><td rowspan="1" colspan="1">Eye diameter</td><td rowspan="1" colspan="1">7.6–9.7</td><td rowspan="1" colspan="1">8.5 (0.5)</td><td rowspan="1" colspan="1">7.4–9.6</td><td rowspan="1" colspan="1">8.4 (0.7)</td><td rowspan="1" colspan="1">6.6–8.5</td><td rowspan="1" colspan="1">7.8 (0.5)</td><td rowspan="1" colspan="1">9.2</td><td rowspan="1" colspan="1">8.1–9.9</td><td rowspan="1" colspan="1">9.2 (0.5)</td></tr><tr><td rowspan="1" colspan="1">Interorbital width</td><td rowspan="1" colspan="1">9.9–11.2</td><td rowspan="1" colspan="1">10.6 (0.4)</td><td rowspan="1" colspan="1">10.0–11.5</td><td rowspan="1" colspan="1">10.9 (0.4)</td><td rowspan="1" colspan="1">8.7–11.3</td><td rowspan="1" colspan="1">9.6 (0.7)</td><td rowspan="1" colspan="1">9.5</td><td rowspan="1" colspan="1">9.0–11.4</td><td rowspan="1" colspan="1">10.0 (0.7)</td></tr><tr><td rowspan="1" colspan="1">Postorbital length</td><td rowspan="1" colspan="1">10.2–13.1</td><td rowspan="1" colspan="1">12.3 (0.8)</td><td rowspan="1" colspan="1">12.1–13.5</td><td rowspan="1" colspan="1">12.8 (0.5)</td><td rowspan="1" colspan="1">10.6–12.7</td><td rowspan="1" colspan="1">11.5 (0.7)</td><td rowspan="1" colspan="1">10.9</td><td rowspan="1" colspan="1">10.2–12.3</td><td rowspan="1" colspan="1">11.5 (0.6)</td></tr><tr><td rowspan="1" colspan="1">Dorsal-fin height</td><td rowspan="1" colspan="1">22.9–27.7</td><td rowspan="1" colspan="1">25.2 (1.6)</td><td rowspan="1" colspan="1">21.0–30.1</td><td rowspan="1" colspan="1">25.6 (2.3)</td><td rowspan="1" colspan="1">19.8–25.2</td><td rowspan="1" colspan="1">22.8 (1.7</td><td rowspan="1" colspan="1">24.6</td><td rowspan="1" colspan="1">24.0–28.8</td><td rowspan="1" colspan="1">26.8 (1.3)</td></tr><tr><td rowspan="1" colspan="1">Anal-fin height</td><td rowspan="1" colspan="1">12.3–15.6</td><td rowspan="1" colspan="1">14.1 (1.0)</td><td rowspan="1" colspan="1">14.5–16.7</td><td rowspan="1" colspan="1">15.9 (0.9)</td><td rowspan="1" colspan="1">11.7–14.9</td><td rowspan="1" colspan="1">13.3 (1.0)</td><td rowspan="1" colspan="1">16.1</td><td rowspan="1" colspan="1">16.0–18.7</td><td rowspan="1" colspan="1">17.3 (0.8)</td></tr><tr><td rowspan="1" colspan="1">Pectoral-pelvic distance</td><td rowspan="1" colspan="1">25.4–29.7</td><td rowspan="1" colspan="1">27.3 (1.2)</td><td rowspan="1" colspan="1">22.5–25.4</td><td rowspan="1" colspan="1">23.8 (0.9)</td><td rowspan="1" colspan="1">20.5–26.9</td><td rowspan="1" colspan="1">23.6 (1.9)</td><td rowspan="1" colspan="1">25.6</td><td rowspan="1" colspan="1">21.9–26.2</td><td rowspan="1" colspan="1">24.3 (1.2)</td></tr><tr><td rowspan="1" colspan="1">Pelvic-anal distance</td><td rowspan="1" colspan="1">22.6–29.0</td><td rowspan="1" colspan="1">24.9 (1.4)</td><td rowspan="1" colspan="1">22.9–25.9</td><td rowspan="1" colspan="1">24.9 (1.0)</td><td rowspan="1" colspan="1">21.2–26.2</td><td rowspan="1" colspan="1">23.7 (1.6)</td><td rowspan="1" colspan="1">22.7</td><td rowspan="1" colspan="1">22.3–25.1</td><td rowspan="1" colspan="1">23.3 (0.8)</td></tr><tr><td rowspan="1" colspan="1">Length of dorsal-fin base</td><td rowspan="1" colspan="1">12.8–17.2</td><td rowspan="1" colspan="1">15.3 (1.3)</td><td rowspan="1" colspan="1">16.0–18.7</td><td rowspan="1" colspan="1">17.6 (0.8)</td><td rowspan="1" colspan="1">14.8–17.2</td><td rowspan="1" colspan="1">15.9 (0.8)</td><td rowspan="1" colspan="1">17.1</td><td rowspan="1" colspan="1">15.9–17.8</td><td rowspan="1" colspan="1">16.8 (0.5)</td></tr><tr><td rowspan="1" colspan="1">Length of anal-fin base</td><td rowspan="1" colspan="1">8.1–10.5</td><td rowspan="1" colspan="1">9.5 (0.7)</td><td rowspan="1" colspan="1">10.3–11.7</td><td rowspan="1" colspan="1">10.9 (0.4)</td><td rowspan="1" colspan="1">8.5–11.5</td><td rowspan="1" colspan="1">9.9 (1.0)</td><td rowspan="1" colspan="1">10.1</td><td rowspan="1" colspan="1">9.9–11.2</td><td rowspan="1" colspan="1">10.5 (0.4)</td></tr><tr><td rowspan="1" colspan="1">Length of pelvic fin</td><td rowspan="1" colspan="1">17.1–21.1</td><td rowspan="1" colspan="1">19.5 (1.0)</td><td rowspan="1" colspan="1">19.5–24.2</td><td rowspan="1" colspan="1">21.0</td><td rowspan="1" colspan="1">18.7–22.2</td><td rowspan="1" colspan="1">19.9 (1.1)</td><td rowspan="1" colspan="1">20.9</td><td rowspan="1" colspan="1">20.3–23.7</td><td rowspan="1" colspan="1">21.9 (0.9)</td></tr><tr><td rowspan="1" colspan="1">Length of pectoral fin</td><td rowspan="1" colspan="1">18.4–22.1</td><td rowspan="1" colspan="1">20.2 (1.0)</td><td rowspan="1" colspan="1">20.6–24.2</td><td rowspan="1" colspan="1">21.6 (1.1)</td><td rowspan="1" colspan="1">16.6–22.7</td><td rowspan="1" colspan="1">20.4 (1.9)</td><td rowspan="1" colspan="1">21.1</td><td rowspan="1" colspan="1">20.3–24.9</td><td rowspan="1" colspan="1">22.6 (1.4)</td></tr><tr><td rowspan="1" colspan="1">Length of upper caudal lobe</td><td rowspan="1" colspan="1">27.2–34.6</td><td rowspan="1" colspan="1">30.9 (1.6)</td><td rowspan="1" colspan="1">28.8–33.7</td><td rowspan="1" colspan="1">32.0 (1.7)</td><td rowspan="1" colspan="1">31.6–38.0</td><td rowspan="1" colspan="1">33.0 (1.9)</td><td rowspan="1" colspan="1">34.5</td><td rowspan="1" colspan="1">30.3–37.8</td><td rowspan="1" colspan="1">34.7 (2.4)</td></tr><tr><td rowspan="1" colspan="1">Length of middle caudal rays</td><td rowspan="1" colspan="1">10.0–15.8</td><td rowspan="1" colspan="1">13.0 (1.3)</td><td rowspan="1" colspan="1">12.7–16.7</td><td rowspan="1" colspan="1">14.7 (1.3)</td><td rowspan="1" colspan="1">11.7–14.2</td><td rowspan="1" colspan="1">13.2 (0.8)</td><td rowspan="1" colspan="1">14.7</td><td rowspan="1" colspan="1">13.7–17.9</td><td rowspan="1" colspan="1">15.5 (1.3)</td></tr><tr><td rowspan="1" colspan="1">Length of lower caudal lobe</td><td rowspan="1" colspan="1">27.5–33.7</td><td rowspan="1" colspan="1">30.9 (2.2)</td><td rowspan="1" colspan="1">28.8–36.0</td><td rowspan="1" colspan="1">32.1 (2.1)</td><td rowspan="1" colspan="1">31.4–33.9</td><td rowspan="1" colspan="1">32.5 (0.7)</td><td rowspan="1" colspan="1">33.4</td><td rowspan="1" colspan="1">30.2–37.8</td><td rowspan="1" colspan="1">34.3 (2.2)</td></tr><tr><td rowspan="1" colspan="10">% in <abbrev xmlns:xlink="http://www.w3.org/1999/xlink" xlink:title="head length" id="ABBRID0EQFAG" xlink:type="simple">HL</abbrev></td></tr><tr><td rowspan="1" colspan="1">Snout length</td><td rowspan="1" colspan="1">23.1–30.0</td><td rowspan="1" colspan="1">26.6 (1.6)</td><td rowspan="1" colspan="1">23.1–29.7</td><td rowspan="1" colspan="1">25.1 (1.9)</td><td rowspan="1" colspan="1">22.9–29.3</td><td rowspan="1" colspan="1">26.0 (1.9)</td><td rowspan="1" colspan="1">24.6</td><td rowspan="1" colspan="1">19.4–24.6</td><td rowspan="1" colspan="1">22.4 (1.3)</td></tr><tr><td rowspan="1" colspan="1">Eye diameter</td><td rowspan="1" colspan="1">26.4–32.4</td><td rowspan="1" colspan="1">28.8 (1.7)</td><td rowspan="1" colspan="1">26.0–33.4</td><td rowspan="1" colspan="1">28.9 (2.8)</td><td rowspan="1" colspan="1">25.8–29.7</td><td rowspan="1" colspan="1">27.2 (1.4)</td><td rowspan="1" colspan="1">33.2</td><td rowspan="1" colspan="1">28.1–35.8</td><td rowspan="1" colspan="1">32.3 (2.0)</td></tr><tr><td rowspan="1" colspan="1">Interorbital width</td><td rowspan="1" colspan="1">33.6–38.0</td><td rowspan="1" colspan="1">36.0 (1.3)</td><td rowspan="1" colspan="1">33.6–39.5</td><td rowspan="1" colspan="1">37.3 (1.8)</td><td rowspan="1" colspan="1">29.4–37.8</td><td rowspan="1" colspan="1">33.0 (2.6)</td><td rowspan="1" colspan="1">32.0</td><td rowspan="1" colspan="1">31.4–38.3</td><td rowspan="1" colspan="1">34.4 (2.3)</td></tr><tr><td rowspan="1" colspan="1">Postorbital length</td><td rowspan="1" colspan="1">37.4–44.9</td><td rowspan="1" colspan="1">41.5 (2.4)</td><td rowspan="1" colspan="1">41.9–46.2</td><td rowspan="1" colspan="1">43.6 (1.2)</td><td rowspan="1" colspan="1">36.5–44.2</td><td rowspan="1" colspan="1">39.8 (2.5)</td><td rowspan="1" colspan="1">37.9</td><td rowspan="1" colspan="1">36.0–42.3</td><td rowspan="1" colspan="1">39.8 (2.2)</td></tr></tbody></table></table-wrap><table-wrap id="T2" position="float" orientation="portrait"><label>Table 2.</label><caption><p>Morphometric measurements of <italic><tp:taxon-name><tp:taxon-name-part taxon-name-part-type="genus" reg="Desmopuntius">Desmopuntius</tp:taxon-name-part> <tp:taxon-name-part taxon-name-part-type="species" reg="endecanalis">endecanalis</tp:taxon-name-part></tp:taxon-name></italic>, <italic><tp:taxon-name><tp:taxon-name-part taxon-name-part-type="genus" reg="Desmopuntius">D.</tp:taxon-name-part> <tp:taxon-name-part taxon-name-part-type="species" reg="hexazona">hexazona</tp:taxon-name-part></tp:taxon-name></italic>, <italic><tp:taxon-name><tp:taxon-name-part taxon-name-part-type="genus" reg="Desmopuntius">D.</tp:taxon-name-part> <tp:taxon-name-part taxon-name-part-type="species" reg="pentazona">pentazona</tp:taxon-name-part></tp:taxon-name></italic>, and <italic><tp:taxon-name><tp:taxon-name-part taxon-name-part-type="genus" reg="Desmopuntius">D.</tp:taxon-name-part> <tp:taxon-name-part taxon-name-part-type="species" reg="rhomboocellatus">rhomboocellatus</tp:taxon-name-part></tp:taxon-name></italic>.</p></caption><table id="TID0EPCAI" rules="all"><tbody><tr><th rowspan="3" colspan="1"/><th rowspan="1" colspan="1">
                      <italic>
                        <tp:taxon-name><tp:taxon-name-part taxon-name-part-type="genus" reg="Desmopuntius">D.</tp:taxon-name-part> <tp:taxon-name-part taxon-name-part-type="species" reg="endecanalis">endecanalis</tp:taxon-name-part></tp:taxon-name>
                      </italic>
                    </th><th rowspan="1" colspan="2">
                      <italic>
                        <tp:taxon-name><tp:taxon-name-part taxon-name-part-type="genus" reg="Desmopuntius">D.</tp:taxon-name-part> <tp:taxon-name-part taxon-name-part-type="species" reg="hexazona">hexazona</tp:taxon-name-part></tp:taxon-name>
                      </italic>
                    </th><th rowspan="1" colspan="2">
                      <italic>
                        <tp:taxon-name><tp:taxon-name-part taxon-name-part-type="genus" reg="Desmopuntius">D.</tp:taxon-name-part> <tp:taxon-name-part taxon-name-part-type="species" reg="pentazona">pentazona</tp:taxon-name-part></tp:taxon-name>
                      </italic>
                    </th><th rowspan="1" colspan="2">
                      <italic>
                        <tp:taxon-name><tp:taxon-name-part taxon-name-part-type="genus" reg="Desmopuntius">D.</tp:taxon-name-part> <tp:taxon-name-part taxon-name-part-type="species" reg="rhomboocellatus">rhomboocellatus</tp:taxon-name-part></tp:taxon-name>
                      </italic>
                    </th></tr><tr><th rowspan="1" colspan="1"><italic>N</italic> = 1</th><th rowspan="1" colspan="2"><italic>N</italic> = 16</th><th rowspan="1" colspan="2"><italic>N</italic> = 9</th><th rowspan="1" colspan="2"><italic>N</italic> = 5</th></tr><tr><th rowspan="1" colspan="1">range</th><th rowspan="1" colspan="1">range</th><th rowspan="1" colspan="1">mean (SD)</th><th rowspan="1" colspan="1">range</th><th rowspan="1" colspan="1">mean (SD)</th><th rowspan="1" colspan="1">range</th><th rowspan="1" colspan="1">mean (SD)</th></tr><tr><td rowspan="1" colspan="1">Total length</td><td rowspan="1" colspan="1">49.6</td><td rowspan="1" colspan="1">42.0–56.2</td><td rowspan="1" colspan="1"/><td rowspan="1" colspan="1">38.0–43.7</td><td rowspan="1" colspan="1"/><td rowspan="1" colspan="1">38.3–59.1</td><td rowspan="1" colspan="1"/></tr><tr><td rowspan="1" colspan="1">Standard length (mm <abbrev xmlns:xlink="http://www.w3.org/1999/xlink" xlink:title="standard length" id="ABBRID0EVPAG" xlink:type="simple">SL</abbrev>)</td><td rowspan="1" colspan="1">48.2</td><td rowspan="1" colspan="1">32.0–43.9</td><td rowspan="1" colspan="1"/><td rowspan="1" colspan="1">27.9–32.0</td><td rowspan="1" colspan="1"/><td rowspan="1" colspan="1">29.5–42.7</td><td rowspan="1" colspan="1"/></tr><tr><td rowspan="1" colspan="8">% in <abbrev xmlns:xlink="http://www.w3.org/1999/xlink" xlink:title="standard length" id="ABBRID0ETQAG" xlink:type="simple">SL</abbrev></td></tr><tr><td rowspan="1" colspan="1">Head length</td><td rowspan="1" colspan="1">27.2</td><td rowspan="1" colspan="1">28.8–34.6</td><td rowspan="1" colspan="1">31.3 (1.4)</td><td rowspan="1" colspan="1">28.0–32.2</td><td rowspan="1" colspan="1">30.8 (1.2)</td><td rowspan="1" colspan="1">29.3–32.7</td><td rowspan="1" colspan="1">31.5 (1.5)</td></tr><tr><td rowspan="1" colspan="1">Predorsal length</td><td rowspan="1" colspan="1">51.2</td><td rowspan="1" colspan="1">45.4–54.7</td><td rowspan="1" colspan="1">49.9 (3.0)</td><td rowspan="1" colspan="1">47.9–53.5</td><td rowspan="1" colspan="1">51.4 (1.8)</td><td rowspan="1" colspan="1">47.8–50.0</td><td rowspan="1" colspan="1">48.9 (0.8)</td></tr><tr><td rowspan="1" colspan="1">Prepelvic length</td><td rowspan="1" colspan="1">45.9</td><td rowspan="1" colspan="1">42.9–48.5</td><td rowspan="1" colspan="1">46.2 (1.9)</td><td rowspan="1" colspan="1">44.9–52.7</td><td rowspan="1" colspan="1">49.3 (2.4)</td><td rowspan="1" colspan="1">48.2–50.0</td><td rowspan="1" colspan="1">49.0 (0.9)</td></tr><tr><td rowspan="1" colspan="1">Preanal length</td><td rowspan="1" colspan="1">67.8</td><td rowspan="1" colspan="1">68.6–75.2</td><td rowspan="1" colspan="1">72.2 (2.1)</td><td rowspan="1" colspan="1">70.4–78.0</td><td rowspan="1" colspan="1">73.5 (2.3)</td><td rowspan="1" colspan="1">71.3–74.9</td><td rowspan="1" colspan="1">73.0 (1.4)</td></tr><tr><td rowspan="1" colspan="1">Head depth</td><td rowspan="1" colspan="1">16.4</td><td rowspan="1" colspan="1">21.4–26.6</td><td rowspan="1" colspan="1">23.6 (1.3)</td><td rowspan="1" colspan="1">18.3–24.9</td><td rowspan="1" colspan="1">21.5 (2.4)</td><td rowspan="1" colspan="1">18.7–23.5</td><td rowspan="1" colspan="1">20.8 (2.1)</td></tr><tr><td rowspan="1" colspan="1">Body depth</td><td rowspan="1" colspan="1">35.4</td><td rowspan="1" colspan="1">41.5–47.8</td><td rowspan="1" colspan="1">44.5 (1.7)</td><td rowspan="1" colspan="1">36.4–41.6</td><td rowspan="1" colspan="1">39.2 (1.9)</td><td rowspan="1" colspan="1">34.1–43.2</td><td rowspan="1" colspan="1">38.1 (3.9)</td></tr><tr><td rowspan="1" colspan="1">Body width</td><td rowspan="1" colspan="1">13.6</td><td rowspan="1" colspan="1">13.9–18.7</td><td rowspan="1" colspan="1">16.1 (1.4)</td><td rowspan="1" colspan="1">12.4–17.2</td><td rowspan="1" colspan="1">14.6 (1.5)</td><td rowspan="1" colspan="1">12.5–17.0</td><td rowspan="1" colspan="1">14.7 (1.7)</td></tr><tr><td rowspan="1" colspan="1">Depth at caudal peduncle</td><td rowspan="1" colspan="1">14.2</td><td rowspan="1" colspan="1">16.0–18.1</td><td rowspan="1" colspan="1">17.2 (0.6)</td><td rowspan="1" colspan="1">14.8–15.8</td><td rowspan="1" colspan="1">15.5 (0.3)</td><td rowspan="1" colspan="1">13.4–15.5</td><td rowspan="1" colspan="1">14.7 (0.9)</td></tr><tr><td rowspan="1" colspan="1">Length at caudal peduncle</td><td rowspan="1" colspan="1">16.3</td><td rowspan="1" colspan="1">13.8–17.8</td><td rowspan="1" colspan="1">15.5 (1.3)</td><td rowspan="1" colspan="1">16.4–20.1</td><td rowspan="1" colspan="1">18.3 (1.1)</td><td rowspan="1" colspan="1">15.4–19.2</td><td rowspan="1" colspan="1">16.9 (1.5)</td></tr><tr><td rowspan="1" colspan="1">Snout length</td><td rowspan="1" colspan="1">6.6</td><td rowspan="1" colspan="1">6.3–8.8</td><td rowspan="1" colspan="1">7.4 (0.8)</td><td rowspan="1" colspan="1">6.4–8.5</td><td rowspan="1" colspan="1">7.1 (0.6)</td><td rowspan="1" colspan="1">6.3–7.3</td><td rowspan="1" colspan="1">6.9 (0.4)</td></tr><tr><td rowspan="1" colspan="1">Eye diameter</td><td rowspan="1" colspan="1">9.8</td><td rowspan="1" colspan="1">7.9–10.2</td><td rowspan="1" colspan="1">8.9 (0.6)</td><td rowspan="1" colspan="1">8.7–10.1</td><td rowspan="1" colspan="1">9.6 (0.5)</td><td rowspan="1" colspan="1">8.7–10.0</td><td rowspan="1" colspan="1">9.4 (0.5)</td></tr><tr><td rowspan="1" colspan="1">Interorbital width</td><td rowspan="1" colspan="1">7.4</td><td rowspan="1" colspan="1">9.9–11.3</td><td rowspan="1" colspan="1">10.6 (0.5)</td><td rowspan="1" colspan="1">5.6–11.0</td><td rowspan="1" colspan="1">(8.6 (1.9)</td><td rowspan="1" colspan="1">9.8–11.1</td><td rowspan="1" colspan="1">10.7 (0.5)</td></tr><tr><td rowspan="1" colspan="1">Postorbital length</td><td rowspan="1" colspan="1">10.5</td><td rowspan="1" colspan="1">11.8–14.4</td><td rowspan="1" colspan="1">13.1 (0.7)</td><td rowspan="1" colspan="1">12.0–14.9</td><td rowspan="1" colspan="1">12.8 (1.0)</td><td rowspan="1" colspan="1">11.8–14.1</td><td rowspan="1" colspan="1">12.8 (1.0)</td></tr><tr><td rowspan="1" colspan="1">Dorsal-fin height</td><td rowspan="1" colspan="1">17.4</td><td rowspan="1" colspan="1">20.6–29.5</td><td rowspan="1" colspan="1">25.6 (2.3)</td><td rowspan="1" colspan="1">22.2–29.6</td><td rowspan="1" colspan="1">26.4 (2.6)</td><td rowspan="1" colspan="1">25.0–27.6</td><td rowspan="1" colspan="1">25.9 (1.2)</td></tr><tr><td rowspan="1" colspan="1">Anal-fin height</td><td rowspan="1" colspan="1">13.8</td><td rowspan="1" colspan="1">14.5–18.6</td><td rowspan="1" colspan="1">17.2 (1.1)</td><td rowspan="1" colspan="1">17.2–19.0</td><td rowspan="1" colspan="1">18.1 (0.6)</td><td rowspan="1" colspan="1">14.0–18.9</td><td rowspan="1" colspan="1">16.2 (1.9)</td></tr><tr><td rowspan="1" colspan="1">Pectoral-pelvic distance</td><td rowspan="1" colspan="1">20.3</td><td rowspan="1" colspan="1">18.6–24.7</td><td rowspan="1" colspan="1">22.1 (1.8)</td><td rowspan="1" colspan="1">20.3–25.7</td><td rowspan="1" colspan="1">23.0 (1.4)</td><td rowspan="1" colspan="1">21.6–24.2</td><td rowspan="1" colspan="1">22.7 (1.3)</td></tr><tr><td rowspan="1" colspan="1">Pelvic-anal distance</td><td rowspan="1" colspan="1">20.7</td><td rowspan="1" colspan="1">23.8–28.9</td><td rowspan="1" colspan="1">26.3 (1.3)</td><td rowspan="1" colspan="1">22.9–27.3</td><td rowspan="1" colspan="1">25.5 (1.6)</td><td rowspan="1" colspan="1">20.5–24.8</td><td rowspan="1" colspan="1">23.4 (1.7)</td></tr><tr><td rowspan="1" colspan="1">Length of dorsal-fin base</td><td rowspan="1" colspan="1">16.3</td><td rowspan="1" colspan="1">18.2–22.8</td><td rowspan="1" colspan="1">21.1 (1.3)</td><td rowspan="1" colspan="1">18.2–20.2</td><td rowspan="1" colspan="1">19.1 (0.6)</td><td rowspan="1" colspan="1">17.5–20.0</td><td rowspan="1" colspan="1">18.9 (1.1)</td></tr><tr><td rowspan="1" colspan="1">Length of anal-fin base</td><td rowspan="1" colspan="1">13.8</td><td rowspan="1" colspan="1">10.5–13.2</td><td rowspan="1" colspan="1">12.3 (0.7)</td><td rowspan="1" colspan="1">7.9–12.0</td><td rowspan="1" colspan="1">10.2 (1.2)</td><td rowspan="1" colspan="1">9.4–12.8</td><td rowspan="1" colspan="1">11.1 (1.2)</td></tr><tr><td rowspan="1" colspan="1">Length of pelvic fin</td><td rowspan="1" colspan="1">21.0</td><td rowspan="1" colspan="1">22.4–26.2</td><td rowspan="1" colspan="1">24.3 (1.3)</td><td rowspan="1" colspan="1">21.0–27.2</td><td rowspan="1" colspan="1">23.8 (1.9)</td><td rowspan="1" colspan="1">19.5–25.0</td><td rowspan="1" colspan="1">21.0 (2.3)</td></tr><tr><td rowspan="1" colspan="1">Length of pectoral fin</td><td rowspan="1" colspan="1">18.3</td><td rowspan="1" colspan="1">19.7–26.0</td><td rowspan="1" colspan="1">23.2 (2.1)</td><td rowspan="1" colspan="1">21.7–24.2</td><td rowspan="1" colspan="1">22.8 (0.9)</td><td rowspan="1" colspan="1">18.3–24.0</td><td rowspan="1" colspan="1">34.9 (2.9)</td></tr><tr><td rowspan="1" colspan="1">Length of upper caudal lobe</td><td rowspan="1" colspan="1">-</td><td rowspan="1" colspan="1">29.0–40.1</td><td rowspan="1" colspan="1">35.2 (3.0)</td><td rowspan="1" colspan="1">34.0–38.3</td><td rowspan="1" colspan="1">36.3 (1.6)</td><td rowspan="1" colspan="1">31.4–39.3</td><td rowspan="1" colspan="1">34.9 (2.9)</td></tr><tr><td rowspan="1" colspan="1">Length of middle caudal rays</td><td rowspan="1" colspan="1">-</td><td rowspan="1" colspan="1">14.4–20.5</td><td rowspan="1" colspan="1">18.2 (1.8)</td><td rowspan="1" colspan="1">13.5–18.7</td><td rowspan="1" colspan="1">17.1 (1.5)</td><td rowspan="1" colspan="1">13.8–18.0</td><td rowspan="1" colspan="1">15.4 (1.8)</td></tr><tr><td rowspan="1" colspan="1">Length of lower caudal lobe</td><td rowspan="1" colspan="1">-</td><td rowspan="1" colspan="1">28.4–39.4</td><td rowspan="1" colspan="1">34.8 (3.2)</td><td rowspan="1" colspan="1">30.8–38.6</td><td rowspan="1" colspan="1">36.3 (2.5)</td><td rowspan="1" colspan="1">32.5–39.3</td><td rowspan="1" colspan="1">36.0 (2.4)</td></tr><tr><td rowspan="1" colspan="8">% in <abbrev xmlns:xlink="http://www.w3.org/1999/xlink" xlink:title="head length" id="ABBRID0ETDBG" xlink:type="simple">HL</abbrev></td></tr><tr><td rowspan="1" colspan="1">Snout length</td><td rowspan="1" colspan="1">16.3</td><td rowspan="1" colspan="1">20.5–26.6</td><td rowspan="1" colspan="1">23.5 (2.1)</td><td rowspan="1" colspan="1">21.3–27.4</td><td rowspan="1" colspan="1">23.2 (1.8)</td><td rowspan="1" colspan="1">19.5–24.5</td><td rowspan="1" colspan="1">21.9 (1.8)</td></tr><tr><td rowspan="1" colspan="1">Eye diameter</td><td rowspan="1" colspan="1">36.1</td><td rowspan="1" colspan="1">25.5–32.7</td><td rowspan="1" colspan="1">28.5 (1.7)</td><td rowspan="1" colspan="1">29.0–32.9</td><td rowspan="1" colspan="1">31.2 (1.2)</td><td rowspan="1" colspan="1">28.3–31.8</td><td rowspan="1" colspan="1">29.8 (1.4)</td></tr><tr><td rowspan="1" colspan="1">Interorbital width</td><td rowspan="1" colspan="1">27.2</td><td rowspan="1" colspan="1">31.2–37.6</td><td rowspan="1" colspan="1">34.0 (1.9)</td><td rowspan="1" colspan="1">29.4–35.5</td><td rowspan="1" colspan="1">32.1 (1.9)</td><td rowspan="1" colspan="1">30.1–36.8</td><td rowspan="1" colspan="1">34.0 (2.6)</td></tr><tr><td rowspan="1" colspan="1">Postorbital length</td><td rowspan="1" colspan="1">38.7</td><td rowspan="1" colspan="1">37.8–44.9</td><td rowspan="1" colspan="1">41.8 (2.2)</td><td rowspan="1" colspan="1">38.3–46.8</td><td rowspan="1" colspan="1">41.7 (2.8)</td><td rowspan="1" colspan="1">38.2–43.0</td><td rowspan="1" colspan="1">40.7 (2.2)</td></tr></tbody></table></table-wrap><table-wrap id="T3" position="float" orientation="portrait"><label>Table 3.</label><caption><p>Frequency distribution of meristic counts for <italic><tp:taxon-name><tp:taxon-name-part taxon-name-part-type="genus" reg="Desmopuntius">Desmopuntius</tp:taxon-name-part></tp:taxon-name></italic> spp. examined in this study.</p></caption><table id="TID0ELHBI" rules="all"><tbody><tr><th rowspan="2" colspan="1">Species</th><th rowspan="1" colspan="2">D iv</th><th rowspan="1" colspan="2">A iii</th><th rowspan="1" colspan="5"><abbrev xmlns:xlink="http://www.w3.org/1999/xlink" xlink:title="pectoral fin" id="ABBRID0E3HBG" xlink:type="simple">P1</abbrev> i</th><th rowspan="1" colspan="2"><abbrev xmlns:xlink="http://www.w3.org/1999/xlink" xlink:title="pelvic fin" id="ABBRID0EEIBG" xlink:type="simple">P2</abbrev> i</th><th rowspan="1" colspan="3">
                      <abbrev xmlns:xlink="http://www.w3.org/1999/xlink" xlink:title="transverse scales from dorsal-fin origin to above the lateral line" id="ABBRID0EMIBG" xlink:type="simple">TRa</abbrev>
                    </th><th rowspan="1" colspan="2">
                      <abbrev xmlns:xlink="http://www.w3.org/1999/xlink" xlink:title="transverse scales from below the lateral line to about two scales anterior to the pelvic-fin origin" id="ABBRID0EUIBG" xlink:type="simple">TRb</abbrev>
                    </th><th rowspan="1" colspan="2">
                      <abbrev xmlns:xlink="http://www.w3.org/1999/xlink" xlink:title="circum-peduncular scale rowsn" id="ABBRID0E3IBG" xlink:type="simple">CPS</abbrev>
                    </th><th rowspan="1" colspan="5">
                      <abbrev xmlns:xlink="http://www.w3.org/1999/xlink" xlink:title="predorsal scales" id="ABBRID0EEJBG" xlink:type="simple">PreD</abbrev>
                    </th><th rowspan="1" colspan="7">
                      <abbrev xmlns:xlink="http://www.w3.org/1999/xlink" xlink:title="lateral line scales" id="ABBRID0EMJBG" xlink:type="simple">LL</abbrev>
                    </th><th rowspan="1" colspan="6">
                      <abbrev xmlns:xlink="http://www.w3.org/1999/xlink" xlink:title="gill raker count" id="ABBRID0EUJBG" xlink:type="simple">GR</abbrev>
                    </th><th rowspan="1" colspan="4">
                      <abbrev xmlns:xlink="http://www.w3.org/1999/xlink" xlink:title="vertebral count" id="ABBRID0E3JBG" xlink:type="simple">VC</abbrev>
                    </th></tr><tr><th rowspan="1" colspan="1">8½</th><th rowspan="1" colspan="1">M</th><th rowspan="1" colspan="1">5½</th><th rowspan="1" colspan="1">M</th><th rowspan="1" colspan="1">13</th><th rowspan="1" colspan="1">14</th><th rowspan="1" colspan="1">15</th><th rowspan="1" colspan="1">16</th><th rowspan="1" colspan="1">M</th><th rowspan="1" colspan="1">8</th><th rowspan="1" colspan="1">M</th><th rowspan="1" colspan="1">½4</th><th rowspan="1" colspan="1">½5</th><th rowspan="1" colspan="1">M</th><th rowspan="1" colspan="1">3½</th><th rowspan="1" colspan="1">M</th><th rowspan="1" colspan="1">12</th><th rowspan="1" colspan="1">M</th><th rowspan="1" colspan="1">8</th><th rowspan="1" colspan="1">9</th><th rowspan="1" colspan="1">10</th><th rowspan="1" colspan="1">11</th><th rowspan="1" colspan="1">M</th><th rowspan="1" colspan="1">22</th><th rowspan="1" colspan="1">23</th><th rowspan="1" colspan="1">24</th><th rowspan="1" colspan="1">25</th><th rowspan="1" colspan="1">26</th><th rowspan="1" colspan="1">27</th><th rowspan="1" colspan="1">M</th><th rowspan="1" colspan="1">7</th><th rowspan="1" colspan="1">8</th><th rowspan="1" colspan="1">9</th><th rowspan="1" colspan="1">10</th><th rowspan="1" colspan="1">11</th><th rowspan="1" colspan="1">M</th><th rowspan="1" colspan="1">29</th><th rowspan="1" colspan="1">30</th><th rowspan="1" colspan="1">31</th><th rowspan="1" colspan="1">M</th></tr><tr><td rowspan="1" colspan="1">
                      <bold><italic><tp:taxon-name><tp:taxon-name-part taxon-name-part-type="genus" reg="Desmopuntius">D.</tp:taxon-name-part> <tp:taxon-name-part taxon-name-part-type="species" reg="mahakamensis">mahakamensis</tp:taxon-name-part></tp:taxon-name></italic> sp. nov.</bold>
                    </td><td rowspan="1" colspan="1">32</td><td rowspan="1" colspan="1">8½</td><td rowspan="1" colspan="1">32</td><td rowspan="1" colspan="1">5½</td><td rowspan="1" colspan="1">-</td><td rowspan="1" colspan="1">22</td><td rowspan="1" colspan="1">10</td><td rowspan="1" colspan="1">-</td><td rowspan="1" colspan="1">14</td><td rowspan="1" colspan="1">32</td><td rowspan="1" colspan="1">8</td><td rowspan="1" colspan="1">32</td><td rowspan="1" colspan="1">-</td><td rowspan="1" colspan="1">½4</td><td rowspan="1" colspan="1">32</td><td rowspan="1" colspan="1">3½</td><td rowspan="1" colspan="1">32</td><td rowspan="1" colspan="1">12</td><td rowspan="1" colspan="1">-</td><td rowspan="1" colspan="1">1</td><td rowspan="1" colspan="1">29</td><td rowspan="1" colspan="1">2</td><td rowspan="1" colspan="1">10.0</td><td rowspan="1" colspan="1">-</td><td rowspan="1" colspan="1">-</td><td rowspan="1" colspan="1">-</td><td rowspan="1" colspan="1">9</td><td rowspan="1" colspan="1">23</td><td rowspan="1" colspan="1">-</td><td rowspan="1" colspan="1">25.7</td><td rowspan="1" colspan="1">-</td><td rowspan="1" colspan="1">-</td><td rowspan="1" colspan="1">2</td><td rowspan="1" colspan="1">8</td><td rowspan="1" colspan="1">3</td><td rowspan="1" colspan="1">10.1</td><td rowspan="1" colspan="1">9</td><td rowspan="1" colspan="1">-</td><td rowspan="1" colspan="1">-</td><td rowspan="1" colspan="1">29</td></tr><tr><td rowspan="1" colspan="1">
                      <italic>
                        <tp:taxon-name><tp:taxon-name-part taxon-name-part-type="genus" reg="Desmopuntius">D.</tp:taxon-name-part> <tp:taxon-name-part taxon-name-part-type="species" reg="endecanalis">endecanalis</tp:taxon-name-part></tp:taxon-name>
                      </italic>
                    </td><td rowspan="1" colspan="1">1</td><td rowspan="1" colspan="1">8½</td><td rowspan="1" colspan="1">1</td><td rowspan="1" colspan="1">8½</td><td rowspan="1" colspan="1">-</td><td rowspan="1" colspan="1">1</td><td rowspan="1" colspan="1">-</td><td rowspan="1" colspan="1">-</td><td rowspan="1" colspan="1">14</td><td rowspan="1" colspan="1">1</td><td rowspan="1" colspan="1">8</td><td rowspan="1" colspan="1">1</td><td rowspan="1" colspan="1">-</td><td rowspan="1" colspan="1">½4</td><td rowspan="1" colspan="1">1</td><td rowspan="1" colspan="1">3½</td><td rowspan="1" colspan="1">1</td><td rowspan="1" colspan="1">12</td><td rowspan="1" colspan="1">-</td><td rowspan="1" colspan="1">1</td><td rowspan="1" colspan="1">-</td><td rowspan="1" colspan="1">-</td><td rowspan="1" colspan="1">9.0</td><td rowspan="1" colspan="1">-</td><td rowspan="1" colspan="1">-</td><td rowspan="1" colspan="1">1</td><td rowspan="1" colspan="1">-</td><td rowspan="1" colspan="1">-</td><td rowspan="1" colspan="1">-</td><td rowspan="1" colspan="1">24</td><td rowspan="1" colspan="1">-</td><td rowspan="1" colspan="1">-</td><td rowspan="1" colspan="1">1</td><td rowspan="1" colspan="1">-</td><td rowspan="1" colspan="1">-</td><td rowspan="1" colspan="1">9</td><td rowspan="1" colspan="1">-</td><td rowspan="1" colspan="1">-</td><td rowspan="1" colspan="1">1</td><td rowspan="1" colspan="1">31</td></tr><tr><td rowspan="1" colspan="1">
                      <italic>
                        <tp:taxon-name><tp:taxon-name-part taxon-name-part-type="genus" reg="Desmopuntius">D.</tp:taxon-name-part> <tp:taxon-name-part taxon-name-part-type="species" reg="gemellus">gemellus</tp:taxon-name-part></tp:taxon-name>
                      </italic>
                    </td><td rowspan="1" colspan="1">39</td><td rowspan="1" colspan="1">8½</td><td rowspan="1" colspan="1">39</td><td rowspan="1" colspan="1">5½</td><td rowspan="1" colspan="1">-</td><td rowspan="1" colspan="1">26</td><td rowspan="1" colspan="1">13</td><td rowspan="1" colspan="1">-</td><td rowspan="1" colspan="1">14</td><td rowspan="1" colspan="1">39</td><td rowspan="1" colspan="1">8</td><td rowspan="1" colspan="1">39</td><td rowspan="1" colspan="1">-</td><td rowspan="1" colspan="1">½4</td><td rowspan="1" colspan="1">39</td><td rowspan="1" colspan="1">3½</td><td rowspan="1" colspan="1">39</td><td rowspan="1" colspan="1">12</td><td rowspan="1" colspan="1">-</td><td rowspan="1" colspan="1">6</td><td rowspan="1" colspan="1">33</td><td rowspan="1" colspan="1">-</td><td rowspan="1" colspan="1">9.8</td><td rowspan="1" colspan="1">-</td><td rowspan="1" colspan="1">-</td><td rowspan="1" colspan="1">-</td><td rowspan="1" colspan="1">6</td><td rowspan="1" colspan="1">31</td><td rowspan="1" colspan="1">3</td><td rowspan="1" colspan="1">26.6</td><td rowspan="1" colspan="1">-</td><td rowspan="1" colspan="1">6</td><td rowspan="1" colspan="1">5</td><td rowspan="1" colspan="1">-</td><td rowspan="1" colspan="1">-</td><td rowspan="1" colspan="1">8.5</td><td rowspan="1" colspan="1">7</td><td rowspan="1" colspan="1">-</td><td rowspan="1" colspan="1">-</td><td rowspan="1" colspan="1">29</td></tr><tr><td rowspan="1" colspan="1">
                      <italic>
                        <tp:taxon-name><tp:taxon-name-part taxon-name-part-type="genus" reg="Desmopuntius">D.</tp:taxon-name-part> <tp:taxon-name-part taxon-name-part-type="species" reg="hexazona">hexazona</tp:taxon-name-part></tp:taxon-name>
                      </italic>
                    </td><td rowspan="1" colspan="1">16</td><td rowspan="1" colspan="1">8½</td><td rowspan="1" colspan="1">16</td><td rowspan="1" colspan="1">5½</td><td rowspan="1" colspan="1">1</td><td rowspan="1" colspan="1">11</td><td rowspan="1" colspan="1">4</td><td rowspan="1" colspan="1">-</td><td rowspan="1" colspan="1">15</td><td rowspan="1" colspan="1">16</td><td rowspan="1" colspan="1">8</td><td rowspan="1" colspan="1">11</td><td rowspan="1" colspan="1">5</td><td rowspan="1" colspan="1">½4.3</td><td rowspan="1" colspan="1">16</td><td rowspan="1" colspan="1">3½</td><td rowspan="1" colspan="1">16</td><td rowspan="1" colspan="1">12</td><td rowspan="1" colspan="1">-</td><td rowspan="1" colspan="1">9</td><td rowspan="1" colspan="1">7</td><td rowspan="1" colspan="1">-</td><td rowspan="1" colspan="1">9.4</td><td rowspan="1" colspan="1">5</td><td rowspan="1" colspan="1">9</td><td rowspan="1" colspan="1">2</td><td rowspan="1" colspan="1">-</td><td rowspan="1" colspan="1">-</td><td rowspan="1" colspan="1">-</td><td rowspan="1" colspan="1">22.8</td><td rowspan="1" colspan="1">2</td><td rowspan="1" colspan="1">6</td><td rowspan="1" colspan="1">4</td><td rowspan="1" colspan="1">1</td><td rowspan="1" colspan="1">-</td><td rowspan="1" colspan="1">8.3</td><td rowspan="1" colspan="1">3</td><td rowspan="1" colspan="1">1</td><td rowspan="1" colspan="1">-</td><td rowspan="1" colspan="1">29.3</td></tr><tr><td rowspan="1" colspan="1">
                      <italic>
                        <tp:taxon-name><tp:taxon-name-part taxon-name-part-type="genus" reg="Desmopuntius">D.</tp:taxon-name-part> <tp:taxon-name-part taxon-name-part-type="species" reg="johorensis">johorensis</tp:taxon-name-part></tp:taxon-name>
                      </italic>
                    </td><td rowspan="1" colspan="1">15</td><td rowspan="1" colspan="1">8½</td><td rowspan="1" colspan="1">15</td><td rowspan="1" colspan="1">5½</td><td rowspan="1" colspan="1"/><td rowspan="1" colspan="1">2</td><td rowspan="1" colspan="1">6</td><td rowspan="1" colspan="1">7</td><td rowspan="1" colspan="1">15</td><td rowspan="1" colspan="1">15</td><td rowspan="1" colspan="1">8</td><td rowspan="1" colspan="1">15</td><td rowspan="1" colspan="1">-</td><td rowspan="1" colspan="1">½4</td><td rowspan="1" colspan="1">15</td><td rowspan="1" colspan="1">3½</td><td rowspan="1" colspan="1">15</td><td rowspan="1" colspan="1">12</td><td rowspan="1" colspan="1">-</td><td rowspan="1" colspan="1">5</td><td rowspan="1" colspan="1">7</td><td rowspan="1" colspan="1">3</td><td rowspan="1" colspan="1">9.9</td><td rowspan="1" colspan="1">-</td><td rowspan="1" colspan="1">-</td><td rowspan="1" colspan="1">-</td><td rowspan="1" colspan="1">-</td><td rowspan="1" colspan="1">6</td><td rowspan="1" colspan="1">9</td><td rowspan="1" colspan="1">26.6</td><td rowspan="1" colspan="1">-</td><td rowspan="1" colspan="1">2</td><td rowspan="1" colspan="1">6</td><td rowspan="1" colspan="1">2</td><td rowspan="1" colspan="1">1</td><td rowspan="1" colspan="1">9.2</td><td rowspan="1" colspan="1">3</td><td rowspan="1" colspan="1">1</td><td rowspan="1" colspan="1">-</td><td rowspan="1" colspan="1">29.3</td></tr><tr><td rowspan="1" colspan="1">
                      <italic>
                        <tp:taxon-name><tp:taxon-name-part taxon-name-part-type="genus" reg="Desmopuntius">D.</tp:taxon-name-part> <tp:taxon-name-part taxon-name-part-type="species" reg="pentazona">pentazona</tp:taxon-name-part></tp:taxon-name>
                      </italic>
                    </td><td rowspan="1" colspan="1">10</td><td rowspan="1" colspan="1">8½</td><td rowspan="1" colspan="1">10</td><td rowspan="1" colspan="1">5½</td><td rowspan="1" colspan="1">1</td><td rowspan="1" colspan="1">7</td><td rowspan="1" colspan="1">2</td><td rowspan="1" colspan="1">-</td><td rowspan="1" colspan="1">14</td><td rowspan="1" colspan="1">10</td><td rowspan="1" colspan="1">8</td><td rowspan="1" colspan="1">10</td><td rowspan="1" colspan="1">-</td><td rowspan="1" colspan="1">½4</td><td rowspan="1" colspan="1">10</td><td rowspan="1" colspan="1">3½</td><td rowspan="1" colspan="1">10</td><td rowspan="1" colspan="1">12</td><td rowspan="1" colspan="1">7</td><td rowspan="1" colspan="1">3</td><td rowspan="1" colspan="1">-</td><td rowspan="1" colspan="1">-</td><td rowspan="1" colspan="1">8.3</td><td rowspan="1" colspan="1">4</td><td rowspan="1" colspan="1">6</td><td rowspan="1" colspan="1">-</td><td rowspan="1" colspan="1">-</td><td rowspan="1" colspan="1">-</td><td rowspan="1" colspan="1">-</td><td rowspan="1" colspan="1">22.6</td><td rowspan="1" colspan="1">2</td><td rowspan="1" colspan="1">6</td><td rowspan="1" colspan="1">2</td><td rowspan="1" colspan="1">-</td><td rowspan="1" colspan="1">-</td><td rowspan="1" colspan="1">8</td><td rowspan="1" colspan="1">2</td><td rowspan="1" colspan="1">-</td><td rowspan="1" colspan="1">-</td><td rowspan="1" colspan="1">29</td></tr><tr><td rowspan="1" colspan="1">
                      <italic>
                        <tp:taxon-name><tp:taxon-name-part taxon-name-part-type="genus" reg="Desmopuntius">D.</tp:taxon-name-part> <tp:taxon-name-part taxon-name-part-type="species" reg="rhomboocellatus">rhomboocellatus</tp:taxon-name-part></tp:taxon-name>
                      </italic>
                    </td><td rowspan="1" colspan="1">8</td><td rowspan="1" colspan="1">8½</td><td rowspan="1" colspan="1">8</td><td rowspan="1" colspan="1">5½</td><td rowspan="1" colspan="1">5</td><td rowspan="1" colspan="1">3</td><td rowspan="1" colspan="1">-</td><td rowspan="1" colspan="1">-</td><td rowspan="1" colspan="1">13</td><td rowspan="1" colspan="1">8</td><td rowspan="1" colspan="1">8</td><td rowspan="1" colspan="1">8</td><td rowspan="1" colspan="1">-</td><td rowspan="1" colspan="1">½4</td><td rowspan="1" colspan="1">8</td><td rowspan="1" colspan="1">3½</td><td rowspan="1" colspan="1">8</td><td rowspan="1" colspan="1">12</td><td rowspan="1" colspan="1">6</td><td rowspan="1" colspan="1">2</td><td rowspan="1" colspan="1">-</td><td rowspan="1" colspan="1">-</td><td rowspan="1" colspan="1">8.3</td><td rowspan="1" colspan="1">1</td><td rowspan="1" colspan="1">4</td><td rowspan="1" colspan="1">3</td><td rowspan="1" colspan="1">-</td><td rowspan="1" colspan="1">-</td><td rowspan="1" colspan="1">-</td><td rowspan="1" colspan="1">23.3</td><td rowspan="1" colspan="1">-</td><td rowspan="1" colspan="1">2</td><td rowspan="1" colspan="1">5</td><td rowspan="1" colspan="1">-</td><td rowspan="1" colspan="1">-</td><td rowspan="1" colspan="1">8.7</td><td rowspan="1" colspan="1">2</td><td rowspan="1" colspan="1">-</td><td rowspan="1" colspan="1">-</td><td rowspan="1" colspan="1">29</td></tr><tr><td rowspan="1" colspan="1">
                      <italic>
                        <tp:taxon-name><tp:taxon-name-part taxon-name-part-type="genus" reg="Desmopuntius">D.</tp:taxon-name-part> <tp:taxon-name-part taxon-name-part-type="species" reg="trifasciatus">trifasciatus</tp:taxon-name-part></tp:taxon-name>
                      </italic>
                    </td><td rowspan="1" colspan="1">19</td><td rowspan="1" colspan="1">8½</td><td rowspan="1" colspan="1">19</td><td rowspan="1" colspan="1">5½</td><td rowspan="1" colspan="1">-</td><td rowspan="1" colspan="1">-</td><td rowspan="1" colspan="1">8</td><td rowspan="1" colspan="1">11</td><td rowspan="1" colspan="1">16</td><td rowspan="1" colspan="1">19</td><td rowspan="1" colspan="1">8</td><td rowspan="1" colspan="1">19</td><td rowspan="1" colspan="1">-</td><td rowspan="1" colspan="1">½4</td><td rowspan="1" colspan="1">19</td><td rowspan="1" colspan="1">3½</td><td rowspan="1" colspan="1">19</td><td rowspan="1" colspan="1">12</td><td rowspan="1" colspan="1">-</td><td rowspan="1" colspan="1">3</td><td rowspan="1" colspan="1">15</td><td rowspan="1" colspan="1">1</td><td rowspan="1" colspan="1">9.9</td><td rowspan="1" colspan="1">-</td><td rowspan="1" colspan="1">-</td><td rowspan="1" colspan="1">-</td><td rowspan="1" colspan="1">2</td><td rowspan="1" colspan="1">15</td><td rowspan="1" colspan="1">2</td><td rowspan="1" colspan="1">26</td><td rowspan="1" colspan="1">-</td><td rowspan="1" colspan="1">5</td><td rowspan="1" colspan="1">4</td><td rowspan="1" colspan="1">3</td><td rowspan="1" colspan="1">1</td><td rowspan="1" colspan="1">9</td><td rowspan="1" colspan="1">3</td><td rowspan="1" colspan="1">1</td><td rowspan="1" colspan="1">-</td><td rowspan="1" colspan="1">29.3</td></tr></tbody></table></table-wrap><p>Dorsal fin with 4 unbranched and 8½ branched rays; origin at about midbody, distal margin straight or slightly concave; last unbranched ray posteriorly serrated with 12–18 serrations. Anal fin with 3 unbranched and 5½ branched rays. Pectoral-fin rays with 1 unbranched and 14*–15 (modally 14) branched rays; fin rounded, first and second branched rays longest, not reaching pelvic-fin origin. Pelvic-fin with 1 unbranched and 9 branched rays; origin vertically behind dorsal-fin origin; unbranched ray longest, reaching only to anus. Caudal fin forked, lobes rounded to pointed at tips.</p><p>Lateral-line scales 25+2, 26+2* (mode 26+2), transverse scales ½4/1/3½ from dorsal-fin origin to about two scales anterior to pelvic-fin ray; predorsal scales 9–11 (mode 10*); circumpeduncular scales 12. Gill rakers 9–11. Total vertebrae 29.</p><p><bold><italic>Colouration</italic>.</bold> Fresh specimens (Adult; Fig. <xref ref-type="fig" rid="F4">4</xref>). Dorsal side of the head dark brown, mid-lateral and ventral sides of the head greyish white. Small brown spots present below the eyes. Body with greyish-brown background, bearing 5–6 black lateral stripes: stripe 0 extending from just behind the gill opening, between scale row 0 and -1, to the middle of the caudal-fin base posteriorly; stripe +1 extending from behind the upper gill opening, along scale row +1, continuing only to midbody, between the origin and end of the dorsal-fin base; stripe +2 extending from the 5<sup>th</sup>–7<sup>th</sup> of scale of row +2 to the upper caudal-fin base; stripe +3 extending from the nape along scale row +3 to slightly behind the end of the dorsal-fin base; stripe -1 extending from behind the gill opening, between scale rows -1 and -2, to the lower caudal-fin base; stripe -2, extending from behind the pectoral fin along scale row -3 to the anal-fin base, gradually decreasing in intesity anteriorly. Unbranched dorsal-fin rays dark brown, fin membrane yellowish-orange, fading posteriorly. Anal, pectoral, and pelvic fin membranes translucent. Caudal fin yellowish, becoming translucent posteriorly.</p><p>Preserved specimens (Adult; Fig. <xref ref-type="fig" rid="F2">2</xref>). Head with dark yellowish background, slightly darker dorsally, and pale yellowish ventrally. Body ground colour dark yellowish, becoming darker dorsally and pale yellowish ventrally, extending to below the dorsal fin, and in some specimens reaching just behind the gill opening anteriorly. Body with 5–6 black lateral stripes, in positions similar to those of live specimens. Axial streak present, posteriorly overlapping lateral stripe +1, extending anteriorly to below dorsal fin. All fins pale.</p><p>Juveniles (Fig. <xref ref-type="fig" rid="F3">3</xref>). Head and body with dark yellowish background. In specimens &lt; 30 mm <abbrev xmlns:xlink="http://www.w3.org/1999/xlink" xlink:title="standard length" id="ABBRID0E1QAI" xlink:type="simple">SL</abbrev>, body with three interrupted lateral stripes and 4–5 vertical dark bars or spot on the dorsal side: 1<sup>st</sup> bar accros the eye; 2<sup>nd</sup> bar extending behind the gill opening; 3<sup>rd</sup> bar below the first and second branched ray of the dorsal fin, sometimes continuing to the pelvic fin; 4<sup>th</sup> bar or spot at the end the of dorsal-fin base; 5<sup>th</sup> bar or spot at the caudal penducle. In specimens &gt; 30 mm <abbrev xmlns:xlink="http://www.w3.org/1999/xlink" xlink:title="standard length" id="ABBRID0EIRAI" xlink:type="simple">SL</abbrev>, vertical bars usually faded, and lateral stripes form a more continuous pattern, except for stripe +1, which extends only to midbody.</p></tp:treatment-sec><tp:treatment-sec sec-type="distribution" id="SECID0EMRAI"><title>Distribution.</title><p>The new species is currently known only from the Mahakam River drainage, East Kalimantan, Indonesia. Most specimens have been collected from two lakes (Wis and Jempang) and from several small streams within the Mahakam River’s tributary system (Fig. <xref ref-type="fig" rid="F1">1</xref>).</p><fig id="F1" position="float" orientation="portrait"><object-id xmlns:xlink="http://www.w3.org/1999/xlink" content-type="doi" xlink:type="simple">10.3897/zookeys.1256.158411.figure1</object-id><object-id xmlns:xlink="http://www.w3.org/1999/xlink" content-type="arpha" xlink:type="simple">C11F0A21-C45A-55DB-BECD-ACBC24F5A72D</object-id><label>Figure 1.</label><caption><p>Map showing sampling site of <italic><tp:taxon-name><tp:taxon-name-part taxon-name-part-type="genus" reg="Desmopuntius">Desmopuntius</tp:taxon-name-part> <tp:taxon-name-part taxon-name-part-type="species" reg="mahakamensis">mahakamensis</tp:taxon-name-part></tp:taxon-name></italic> sp. nov. in Muara Wis, Kutai Kertanegara Regency, Kalimantan Timur Province, Borneo, Indonesia.</p></caption><graphic xmlns:xlink="http://www.w3.org/1999/xlink" xlink:href="zookeys-1256-371_article-158411__-g001.jpg" position="float" orientation="portrait" xlink:type="simple" id="oo_1447310.jpg"><uri content-type="original_file" xlink:type="simple">https://binary.pensoft.net/fig/1447310</uri></graphic></fig><fig id="F2" position="float" orientation="portrait"><object-id xmlns:xlink="http://www.w3.org/1999/xlink" content-type="doi" xlink:type="simple">10.3897/zookeys.1256.158411.figure2</object-id><object-id xmlns:xlink="http://www.w3.org/1999/xlink" content-type="arpha" xlink:type="simple">C9126A34-1E88-5F56-8589-E04FE164980E</object-id><label>Figure 2.</label><caption><p>Preserved specimens of <italic><tp:taxon-name><tp:taxon-name-part taxon-name-part-type="genus" reg="Desmopuntius">Desmopuntius</tp:taxon-name-part> <tp:taxon-name-part taxon-name-part-type="species" reg="mahakamensis">mahakamensis</tp:taxon-name-part></tp:taxon-name></italic> sp. nov. A. Holotype, <abbrev xmlns:xlink="http://www.w3.org/1999/xlink" xlink:title="Museum Zoologicum Bogoriense" id="ABBRID0EBTAI" xlink:type="simple">MZB</abbrev> 6132, 53.2 mm <abbrev xmlns:xlink="http://www.w3.org/1999/xlink" xlink:title="standard length" id="ABBRID0EFTAI" xlink:type="simple">SL</abbrev>, Kalimantan Timur, Indonesia; B. Paratype, <abbrev xmlns:xlink="http://www.w3.org/1999/xlink" xlink:title="Museum Zoologicum Bogoriense" id="ABBRID0EJTAI" xlink:type="simple">MZB</abbrev> 28243, 52.8 mm <abbrev xmlns:xlink="http://www.w3.org/1999/xlink" xlink:title="standard length" id="ABBRID0ENTAI" xlink:type="simple">SL</abbrev>, same locality as holotype. Scale bar:10 mm.</p></caption><graphic xmlns:xlink="http://www.w3.org/1999/xlink" xlink:href="zookeys-1256-371_article-158411__-g002.jpg" position="float" orientation="portrait" xlink:type="simple" id="oo_1447311.jpg"><uri content-type="original_file" xlink:type="simple">https://binary.pensoft.net/fig/1447311</uri></graphic></fig><fig id="F3" position="float" orientation="portrait"><object-id xmlns:xlink="http://www.w3.org/1999/xlink" content-type="doi" xlink:type="simple">10.3897/zookeys.1256.158411.figure3</object-id><object-id xmlns:xlink="http://www.w3.org/1999/xlink" content-type="arpha" xlink:type="simple">B3698D57-2A3E-52C1-8E97-4CF4E343735E</object-id><label>Figure 3.</label><caption><p>Preserved specimens of <italic><tp:taxon-name><tp:taxon-name-part taxon-name-part-type="genus" reg="Desmopuntius">Desmopuntius</tp:taxon-name-part> <tp:taxon-name-part taxon-name-part-type="species" reg="mahakamensis">mahakamensis</tp:taxon-name-part></tp:taxon-name></italic> sp. nov. A. Paratype, juvenile, <abbrev xmlns:xlink="http://www.w3.org/1999/xlink" xlink:title="Museum Zoologicum Bogoriense" id="ABBRID0EJUAI" xlink:type="simple">MZB</abbrev> 19047, 28.4 mm <abbrev xmlns:xlink="http://www.w3.org/1999/xlink" xlink:title="standard length" id="ABBRID0ENUAI" xlink:type="simple">SL</abbrev>; B. Paratype, <abbrev xmlns:xlink="http://www.w3.org/1999/xlink" xlink:title="Museum Zoologicum Bogoriense" id="ABBRID0ERUAI" xlink:type="simple">MZB</abbrev> 19047, 30.5 mm <abbrev xmlns:xlink="http://www.w3.org/1999/xlink" xlink:title="standard length" id="ABBRID0EVUAI" xlink:type="simple">SL</abbrev>; C. Paratype, <abbrev xmlns:xlink="http://www.w3.org/1999/xlink" xlink:title="Museum Zoologicum Bogoriense" id="ABBRID0EZUAI" xlink:type="simple">MZB</abbrev> 17414, paratype, 32.6 mm <abbrev xmlns:xlink="http://www.w3.org/1999/xlink" xlink:title="standard length" id="ABBRID0E4UAI" xlink:type="simple">SL</abbrev>; D. Paratype, <abbrev xmlns:xlink="http://www.w3.org/1999/xlink" xlink:title="Museum Zoologicum Bogoriense" id="ABBRID0EBVAI" xlink:type="simple">MZB</abbrev> 19047 53.0 mm <abbrev xmlns:xlink="http://www.w3.org/1999/xlink" xlink:title="standard length" id="ABBRID0EFVAI" xlink:type="simple">SL</abbrev>. Scale bar: 10 mm.</p></caption><graphic xmlns:xlink="http://www.w3.org/1999/xlink" xlink:href="zookeys-1256-371_article-158411__-g003.jpg" position="float" orientation="portrait" xlink:type="simple" id="oo_1447312.jpg"><uri content-type="original_file" xlink:type="simple">https://binary.pensoft.net/fig/1447312</uri></graphic></fig><fig id="F4" position="float" orientation="portrait"><object-id xmlns:xlink="http://www.w3.org/1999/xlink" content-type="doi" xlink:type="simple">10.3897/zookeys.1256.158411.figure4</object-id><object-id xmlns:xlink="http://www.w3.org/1999/xlink" content-type="arpha" xlink:type="simple">BFF2A4CC-8BF8-5286-BD94-E112D7335F93</object-id><label>Figure 4.</label><caption><p>Fresh specimens of <italic><tp:taxon-name><tp:taxon-name-part taxon-name-part-type="genus" reg="Desmopuntius">Desmopuntius</tp:taxon-name-part> <tp:taxon-name-part taxon-name-part-type="species" reg="mahakamensis">mahakamensis</tp:taxon-name-part></tp:taxon-name></italic> sp. nov., paratypes, <abbrev xmlns:xlink="http://www.w3.org/1999/xlink" xlink:title="Museum Zoologicum Bogoriense" id="ABBRID0EBWAI" xlink:type="simple">MZB</abbrev> 28247. A. 68.4 mm <abbrev xmlns:xlink="http://www.w3.org/1999/xlink" xlink:title="standard length" id="ABBRID0EFWAI" xlink:type="simple">SL</abbrev>; B. 53.0 mm <abbrev xmlns:xlink="http://www.w3.org/1999/xlink" xlink:title="standard length" id="ABBRID0EJWAI" xlink:type="simple">SL</abbrev>. Scale bar: 10 mm.</p></caption><graphic xmlns:xlink="http://www.w3.org/1999/xlink" xlink:href="zookeys-1256-371_article-158411__-g004.jpg" position="float" orientation="portrait" xlink:type="simple" id="oo_1447313.jpg"><uri content-type="original_file" xlink:type="simple">https://binary.pensoft.net/fig/1447313</uri></graphic></fig><fig id="F5" position="float" orientation="portrait"><object-id xmlns:xlink="http://www.w3.org/1999/xlink" content-type="doi" xlink:type="simple">10.3897/zookeys.1256.158411.figure5</object-id><object-id xmlns:xlink="http://www.w3.org/1999/xlink" content-type="arpha" xlink:type="simple">4763CC11-AA15-5614-9537-E5F4C65845E5</object-id><label>Figure 5.</label><caption><p>Schematic illustration of lateral pattern and interaxial streak of <italic><tp:taxon-name><tp:taxon-name-part taxon-name-part-type="genus" reg="Desmopuntius">D.</tp:taxon-name-part> <tp:taxon-name-part taxon-name-part-type="species" reg="mahakamensis">mahakamensis</tp:taxon-name-part></tp:taxon-name></italic> sp. nov., holotype, <abbrev xmlns:xlink="http://www.w3.org/1999/xlink" xlink:title="Museum Zoologicum Bogoriense" id="ABBRID0EFXAI" xlink:type="simple">MZB</abbrev> 6232, 53.2 mm <abbrev xmlns:xlink="http://www.w3.org/1999/xlink" xlink:title="standard length" id="ABBRID0EJXAI" xlink:type="simple">SL</abbrev>, Kalimantan Timur, Indonesia.</p></caption><graphic xmlns:xlink="http://www.w3.org/1999/xlink" xlink:href="zookeys-1256-371_article-158411__-g005.jpg" position="float" orientation="portrait" xlink:type="simple" id="oo_1447314.jpg"><uri content-type="original_file" xlink:type="simple">https://binary.pensoft.net/fig/1447314</uri></graphic></fig></tp:treatment-sec><tp:treatment-sec sec-type="etymology" id="SECID0ESXAI"><title>Etymology.</title><p>The specific name, <italic>mahakamensis</italic>, is derived from the Mahakam River, the locality where the species was collected.</p></tp:treatment-sec><tp:treatment-sec sec-type="Linear discriminant analysis (LDA)" id="SECID0E1XAI"><title>Linear discriminant analysis (LDA).</title><p>The <abbrev xmlns:xlink="http://www.w3.org/1999/xlink" xlink:title="Linear Discriminant Analysis" id="ABBRID0EAYAI" xlink:type="simple">LDA</abbrev> of seven species of <italic><tp:taxon-name><tp:taxon-name-part taxon-name-part-type="genus" reg="Desmopuntius">Desmopuntius</tp:taxon-name-part></tp:taxon-name></italic> showed that the first two functions explained 68.32% and 15.23% of the variance. Five morphometric traits were identified as primary characters distinguishing the species: head length, depth at the caudal peduncle, eye diameter, postorbital length, and length of the anal-fin base (Table <xref ref-type="table" rid="T4">4</xref>). The <abbrev xmlns:xlink="http://www.w3.org/1999/xlink" xlink:title="Linear Discriminant Analysis" id="ABBRID0EPYAI" xlink:type="simple">LDA</abbrev> analysis showed that all currently represented species of <italic><tp:taxon-name><tp:taxon-name-part taxon-name-part-type="genus" reg="Desmopuntius">Desmopuntius</tp:taxon-name-part></tp:taxon-name></italic> cluster into two morphological groups: one group includes <italic><tp:taxon-name><tp:taxon-name-part taxon-name-part-type="genus" reg="Desmopuntius">D.</tp:taxon-name-part> <tp:taxon-name-part taxon-name-part-type="species" reg="endecanalis">endecanalis</tp:taxon-name-part></tp:taxon-name></italic>, <italic><tp:taxon-name><tp:taxon-name-part taxon-name-part-type="genus" reg="Desmopuntius">D.</tp:taxon-name-part> <tp:taxon-name-part taxon-name-part-type="species" reg="hexazona">hexazona</tp:taxon-name-part></tp:taxon-name></italic>, <italic><tp:taxon-name><tp:taxon-name-part taxon-name-part-type="genus" reg="Desmopuntius">D.</tp:taxon-name-part> <tp:taxon-name-part taxon-name-part-type="species" reg="pentazona">pentazona</tp:taxon-name-part></tp:taxon-name></italic>, and <italic><tp:taxon-name><tp:taxon-name-part taxon-name-part-type="genus" reg="Desmopuntius">D.</tp:taxon-name-part> <tp:taxon-name-part taxon-name-part-type="species" reg="rhomboocellatus">rhomboocellatus</tp:taxon-name-part></tp:taxon-name></italic>, while the other group includes <italic><tp:taxon-name><tp:taxon-name-part taxon-name-part-type="genus" reg="Desmopuntius">D.</tp:taxon-name-part> <tp:taxon-name-part taxon-name-part-type="species" reg="mahakamensis">mahakamensis</tp:taxon-name-part></tp:taxon-name></italic> sp. nov., <italic><tp:taxon-name><tp:taxon-name-part taxon-name-part-type="genus" reg="Desmopuntius">D.</tp:taxon-name-part> <tp:taxon-name-part taxon-name-part-type="species" reg="gemellus">gemellus</tp:taxon-name-part></tp:taxon-name></italic>, <italic><tp:taxon-name><tp:taxon-name-part taxon-name-part-type="genus" reg="Desmopuntius">D.</tp:taxon-name-part> <tp:taxon-name-part taxon-name-part-type="species" reg="johorensis">johorensis</tp:taxon-name-part></tp:taxon-name></italic>, and <italic><tp:taxon-name><tp:taxon-name-part taxon-name-part-type="genus" reg="Desmopuntius">D.</tp:taxon-name-part> <tp:taxon-name-part taxon-name-part-type="species" reg="trifasciatus">trifasciatus</tp:taxon-name-part></tp:taxon-name></italic> (Fig. <xref ref-type="fig" rid="F8">8</xref>).</p><table-wrap id="T4" position="float" orientation="portrait"><label>Table 4.</label><caption><p>Factor loadings for variables in discriminant analysis. Values in bold indicate loadings &gt; 0.80.</p></caption><table id="TID0EM3CI" rules="all"><tbody><tr><td rowspan="1" colspan="1">Measurements</td><td rowspan="1" colspan="1">Function 1</td><td rowspan="1" colspan="1">Function 2</td></tr><tr><td rowspan="1" colspan="1">Head length</td><td rowspan="1" colspan="1">0.413</td><td rowspan="1" colspan="1">
                      <bold>0.988</bold>
                    </td></tr><tr><td rowspan="1" colspan="1">Predorsal length</td><td rowspan="1" colspan="1">0.052</td><td rowspan="1" colspan="1">-0.016</td></tr><tr><td rowspan="1" colspan="1">Prepelvic length</td><td rowspan="1" colspan="1">-0.351</td><td rowspan="1" colspan="1">-0.076</td></tr><tr><td rowspan="1" colspan="1">Preanal length</td><td rowspan="1" colspan="1">-0.057</td><td rowspan="1" colspan="1">-0.106</td></tr><tr><td rowspan="1" colspan="1">Head depth</td><td rowspan="1" colspan="1">0.061</td><td rowspan="1" colspan="1">0.200</td></tr><tr><td rowspan="1" colspan="1">Body depth</td><td rowspan="1" colspan="1">0.134</td><td rowspan="1" colspan="1">0.390</td></tr><tr><td rowspan="1" colspan="1">Body width</td><td rowspan="1" colspan="1">-0.144</td><td rowspan="1" colspan="1">-0.333</td></tr><tr><td rowspan="1" colspan="1">Depth at caudal peduncle</td><td rowspan="1" colspan="1">
                      <bold>1.273</bold>
                    </td><td rowspan="1" colspan="1">-0.457</td></tr><tr><td rowspan="1" colspan="1">Length at caudal peduncle</td><td rowspan="1" colspan="1">-0.084</td><td rowspan="1" colspan="1">-0.328</td></tr><tr><td rowspan="1" colspan="1">Snout length</td><td rowspan="1" colspan="1">0.768</td><td rowspan="1" colspan="1">-0.060</td></tr><tr><td rowspan="1" colspan="1">Eye diameter</td><td rowspan="1" colspan="1">
                      <bold>1.904</bold>
                    </td><td rowspan="1" colspan="1">-0.003</td></tr><tr><td rowspan="1" colspan="1">Interorbital width</td><td rowspan="1" colspan="1">-0.340</td><td rowspan="1" colspan="1">-0.237</td></tr><tr><td rowspan="1" colspan="1">Postorbital length</td><td rowspan="1" colspan="1">-<bold>2.452</bold></td><td rowspan="1" colspan="1">-0.251</td></tr><tr><td rowspan="1" colspan="1">Dorsal-fin height</td><td rowspan="1" colspan="1">-0.305</td><td rowspan="1" colspan="1">0.221</td></tr><tr><td rowspan="1" colspan="1">Anal-fin height</td><td rowspan="1" colspan="1">0.512</td><td rowspan="1" colspan="1">-0.361</td></tr><tr><td rowspan="1" colspan="1">Pectoral-pelvic distance</td><td rowspan="1" colspan="1">-0.091</td><td rowspan="1" colspan="1">0.174</td></tr><tr><td rowspan="1" colspan="1">Pelvc-anal distance</td><td rowspan="1" colspan="1">0.059</td><td rowspan="1" colspan="1">0.146</td></tr><tr><td rowspan="1" colspan="1">Length of dorsal-fin base</td><td rowspan="1" colspan="1">0.164</td><td rowspan="1" colspan="1">0.082</td></tr><tr><td rowspan="1" colspan="1">Length of anal-fin base</td><td rowspan="1" colspan="1">
                      <bold>0.976</bold>
                    </td><td rowspan="1" colspan="1">-0.276</td></tr><tr><td rowspan="1" colspan="1">Length of pelvic fin</td><td rowspan="1" colspan="1">0.298</td><td rowspan="1" colspan="1">-0.176</td></tr><tr><td rowspan="1" colspan="1">Length of pectoral fin</td><td rowspan="1" colspan="1">0.000</td><td rowspan="1" colspan="1">-0.149</td></tr><tr><td rowspan="1" colspan="1">Length of upper caudal lobe</td><td rowspan="1" colspan="1">-0.196</td><td rowspan="1" colspan="1">-0.358</td></tr><tr><td rowspan="1" colspan="1">Length of middle caudal rays</td><td rowspan="1" colspan="1">0.095</td><td rowspan="1" colspan="1">-0.003</td></tr><tr><td rowspan="1" colspan="1">Length of lower caudal lobe</td><td rowspan="1" colspan="1">0.083</td><td rowspan="1" colspan="1">0.062</td></tr><tr><td rowspan="1" colspan="1">Eigenvalues</td><td rowspan="1" colspan="1">36.51</td><td rowspan="1" colspan="1">8.14</td></tr><tr><td rowspan="1" colspan="1">% covariance</td><td rowspan="1" colspan="1">68.32</td><td rowspan="1" colspan="1">15.23</td></tr></tbody></table></table-wrap></tp:treatment-sec><tp:treatment-sec sec-type="Genetic divergence and phylogenetic placement" id="SECID0E5EBI"><title>Genetic divergence and phylogenetic placement.</title><p>A total of 37 <italic><abbrev xmlns:xlink="http://www.w3.org/1999/xlink" xlink:title="c oxidase subunit 1" id="ABBRID0EFFBI" xlink:type="simple">COI</abbrev></italic> sequences were used for phylogenetic analysis (Fig. <xref ref-type="fig" rid="F9">9</xref>), including four newly generated sequences for <italic><tp:taxon-name><tp:taxon-name-part taxon-name-part-type="genus" reg="Desmopuntius">D.</tp:taxon-name-part> <tp:taxon-name-part taxon-name-part-type="species" reg="mahakamensis">mahakamensis</tp:taxon-name-part></tp:taxon-name></italic> and two for <italic><tp:taxon-name><tp:taxon-name-part taxon-name-part-type="genus" reg="Desmopuntius">D.</tp:taxon-name-part> <tp:taxon-name-part taxon-name-part-type="species" reg="gemellus">gemellus</tp:taxon-name-part></tp:taxon-name></italic>, each with a total length 651 bp. Among the <italic><tp:taxon-name><tp:taxon-name-part taxon-name-part-type="genus" reg="Desmopuntius">Desmopuntius</tp:taxon-name-part></tp:taxon-name></italic> species studied, interspecific genetic divergence ranged from 0.2–15.2%, while intraspecific divergence ranged from 0.0–0.3%, based on the <abbrev xmlns:xlink="http://www.w3.org/1999/xlink" xlink:title="Kimura-2-Parameter" id="ABBRID0EKGBI" xlink:type="simple">K2P</abbrev> model (Table <xref ref-type="table" rid="T6">6</xref>). The mean genetic distance between <italic><tp:taxon-name><tp:taxon-name-part taxon-name-part-type="genus" reg="Desmopuntius">D.</tp:taxon-name-part> <tp:taxon-name-part taxon-name-part-type="species" reg="mahakamensis">mahakamensis</tp:taxon-name-part></tp:taxon-name></italic> and other congeners ranged from 7.2–13.0%, with <italic><tp:taxon-name><tp:taxon-name-part taxon-name-part-type="genus" reg="Desmopuntius">D.</tp:taxon-name-part> <tp:taxon-name-part taxon-name-part-type="species" reg="gemellus">gemellus</tp:taxon-name-part></tp:taxon-name></italic> being the most closely related species.</p><table-wrap id="T5" position="float" orientation="portrait"><label>Table 5.</label><caption><p>Voucher code, GenBank accession numbers, sampling localities, and type localities of <italic><tp:taxon-name><tp:taxon-name-part taxon-name-part-type="genus" reg="Desmopuntius">Desmopuntius</tp:taxon-name-part></tp:taxon-name></italic> species and outgroup taxa used in molecular analyses.</p></caption><table id="TID0EGKDI" rules="all"><tbody><tr><th rowspan="1" colspan="1">Species</th><th rowspan="1" colspan="1">Voucher</th><th rowspan="1" colspan="1">GenBank <italic><abbrev xmlns:xlink="http://www.w3.org/1999/xlink" xlink:title="c oxidase subunit 1" id="ABBRID0EIIBI" xlink:type="simple">COI</abbrev></italic></th><th rowspan="1" colspan="1">DNA sample locality</th><th rowspan="1" colspan="1">Type locality</th><th rowspan="1" colspan="1">Source</th></tr><tr><td rowspan="1" colspan="1">
                      <italic>
                        <tp:taxon-name><tp:taxon-name-part taxon-name-part-type="genus" reg="Barbodes">Barbodes</tp:taxon-name-part> <tp:taxon-name-part taxon-name-part-type="species" reg="binotatus">binotatus</tp:taxon-name-part></tp:taxon-name>
                      </italic>
                    </td><td rowspan="1" colspan="1">BIF1655</td><td rowspan="1" colspan="1" style="color: #396ba6">
                      <ext-link xmlns:xlink="http://www.w3.org/1999/xlink" xlink:href="MG699686" ext-link-type="gen" xlink:type="simple">MG699686</ext-link>
                    </td><td rowspan="1" colspan="1">Indonesia: Java: Padeglang</td><td rowspan="1" colspan="1">Indonesia: Java: Bogor</td><td rowspan="1" colspan="1"/></tr><tr><td rowspan="1" colspan="1">
                      <italic>
                        <tp:taxon-name><tp:taxon-name-part taxon-name-part-type="genus" reg="Oliotius">Oliotius</tp:taxon-name-part> <tp:taxon-name-part taxon-name-part-type="species" reg="oligolepis">oligolepis</tp:taxon-name-part></tp:taxon-name>
                      </italic>
                    </td><td rowspan="1" colspan="1">RC0311</td><td rowspan="1" colspan="1" style="color: #396ba6">
                      <ext-link xmlns:xlink="http://www.w3.org/1999/xlink" xlink:href="MN342655" ext-link-type="gen" xlink:type="simple">MN342655</ext-link>
                    </td><td rowspan="1" colspan="1">Aquarium</td><td rowspan="1" colspan="1">Indonesia: Sumatra: Lake Maninjau</td><td rowspan="1" colspan="1">
                      <xref ref-type="bibr" rid="B4">Collins et al. 2012</xref>
                    </td></tr><tr><td rowspan="1" colspan="1">
                      <italic>
                        <tp:taxon-name><tp:taxon-name-part taxon-name-part-type="genus" reg="Striuntius">Striuntius</tp:taxon-name-part> <tp:taxon-name-part taxon-name-part-type="species" reg="lineatus">lineatus</tp:taxon-name-part></tp:taxon-name>
                      </italic>
                    </td><td rowspan="1" colspan="1">-</td><td rowspan="1" colspan="1" style="color: #396ba6">
                      <ext-link xmlns:xlink="http://www.w3.org/1999/xlink" xlink:href="JF915641" ext-link-type="gen" xlink:type="simple">JF915641</ext-link>
                    </td><td rowspan="1" colspan="1">Aquarium</td><td rowspan="1" colspan="1">Malaysia:Johor:Muar River</td><td rowspan="1" colspan="1">
                      <xref ref-type="bibr" rid="B4">Collins et al. 2012</xref>
                    </td></tr><tr><td rowspan="1" colspan="1">
                      <italic>
                        <tp:taxon-name><tp:taxon-name-part taxon-name-part-type="genus" reg="Waikhomia">Waikhomia</tp:taxon-name-part> <tp:taxon-name-part taxon-name-part-type="species" reg="hira">hira</tp:taxon-name-part></tp:taxon-name>
                      </italic>
                    </td><td rowspan="1" colspan="1">BNHS FWF 603</td><td rowspan="1" colspan="1" style="color: #396ba6">
                      <ext-link xmlns:xlink="http://www.w3.org/1999/xlink" xlink:href="MT103427" ext-link-type="gen" xlink:type="simple">MT103427</ext-link>
                    </td><td rowspan="1" colspan="1">India: Chandewadi, Kamra</td><td rowspan="1" colspan="1">India: Chandewadi, Kamra</td><td rowspan="1" colspan="1">
                      <xref ref-type="bibr" rid="B13">Katwate et al. 2020</xref>
                    </td></tr><tr><td rowspan="1" colspan="1">
                      <italic>
                        <tp:taxon-name><tp:taxon-name-part taxon-name-part-type="genus" reg="Desmopuntius">Desmopuntius</tp:taxon-name-part> <tp:taxon-name-part taxon-name-part-type="species" reg="foerschi">foerschi</tp:taxon-name-part></tp:taxon-name>
                      </italic>
                    </td><td rowspan="1" colspan="1">RC0666</td><td rowspan="1" colspan="1" style="color: #396ba6">
                      <ext-link xmlns:xlink="http://www.w3.org/1999/xlink" xlink:href="MN342492" ext-link-type="gen" xlink:type="simple">MN342492</ext-link>
                    </td><td rowspan="1" colspan="1">Aquarium</td><td rowspan="1" colspan="1">Indonesia: Kalimantan: Sampit</td><td rowspan="1" colspan="1">
                      <xref ref-type="bibr" rid="B4">Collins et al. 2012</xref>
                    </td></tr><tr><td rowspan="1" colspan="1">
                      <italic>
                        <tp:taxon-name><tp:taxon-name-part taxon-name-part-type="genus" reg="Desmopuntius">D.</tp:taxon-name-part> <tp:taxon-name-part taxon-name-part-type="species" reg="foerschi">foerschi</tp:taxon-name-part></tp:taxon-name>
                      </italic>
                    </td><td rowspan="1" colspan="1">RC0100</td><td rowspan="1" colspan="1" style="color: #396ba6">
                      <ext-link xmlns:xlink="http://www.w3.org/1999/xlink" xlink:href="MN342493" ext-link-type="gen" xlink:type="simple">MN342493</ext-link>
                    </td><td rowspan="1" colspan="1">Aquarium</td><td rowspan="1" colspan="1">Indonesia: Kalimantan: Sampit</td><td rowspan="1" colspan="1">
                      <xref ref-type="bibr" rid="B4">Collins et al. 2012</xref>
                    </td></tr><tr><td rowspan="1" colspan="1">
                      <italic>
                        <tp:taxon-name><tp:taxon-name-part taxon-name-part-type="genus" reg="Desmopuntius">D.</tp:taxon-name-part> <tp:taxon-name-part taxon-name-part-type="species" reg="foerschi">foerschi</tp:taxon-name-part></tp:taxon-name>
                      </italic>
                    </td><td rowspan="1" colspan="1">RC0099</td><td rowspan="1" colspan="1" style="color: #396ba6">
                      <ext-link xmlns:xlink="http://www.w3.org/1999/xlink" xlink:href="MN342494" ext-link-type="gen" xlink:type="simple">MN342494</ext-link>
                    </td><td rowspan="1" colspan="1">Aquarium</td><td rowspan="1" colspan="1">Indonesia: Kalimantan: Sampit</td><td rowspan="1" colspan="1">
                      <xref ref-type="bibr" rid="B4">Collins et al. 2012</xref>
                    </td></tr><tr><td rowspan="1" colspan="1">
                      <italic>
                        <tp:taxon-name><tp:taxon-name-part taxon-name-part-type="genus" reg="Desmopuntius">D.</tp:taxon-name-part> <tp:taxon-name-part taxon-name-part-type="species" reg="foerschi">foerschi</tp:taxon-name-part></tp:taxon-name>
                      </italic>
                    </td><td rowspan="1" colspan="1">RC0098</td><td rowspan="1" colspan="1" style="color: #396ba6">
                      <ext-link xmlns:xlink="http://www.w3.org/1999/xlink" xlink:href="MN342495" ext-link-type="gen" xlink:type="simple">MN342495</ext-link>
                    </td><td rowspan="1" colspan="1">Aquarium</td><td rowspan="1" colspan="1">Indonesia: Kalimantan: Sampit</td><td rowspan="1" colspan="1">
                      <xref ref-type="bibr" rid="B4">Collins et al. 2012</xref>
                    </td></tr><tr><td rowspan="1" colspan="1">
                      <italic>
                        <tp:taxon-name><tp:taxon-name-part taxon-name-part-type="genus" reg="Desmopuntius">D.</tp:taxon-name-part> <tp:taxon-name-part taxon-name-part-type="species" reg="foerschi">foerschi</tp:taxon-name-part></tp:taxon-name>
                      </italic>
                    </td><td rowspan="1" colspan="1">RC0665</td><td rowspan="1" colspan="1" style="color: #396ba6">
                      <ext-link xmlns:xlink="http://www.w3.org/1999/xlink" xlink:href="MN342496" ext-link-type="gen" xlink:type="simple">MN342496</ext-link>
                    </td><td rowspan="1" colspan="1">Aquarium</td><td rowspan="1" colspan="1">Indonesia: Kalimantan: Sampit</td><td rowspan="1" colspan="1">
                      <xref ref-type="bibr" rid="B4">Collins et al. 2012</xref>
                    </td></tr><tr><td rowspan="1" colspan="1"><italic><tp:taxon-name><tp:taxon-name-part taxon-name-part-type="genus" reg="Desmopuntius">D.</tp:taxon-name-part> <tp:taxon-name-part taxon-name-part-type="species" reg="mahakamensis">mahakamensis</tp:taxon-name-part></tp:taxon-name></italic> sp. nov.</td><td rowspan="1" colspan="1">THR0521</td><td rowspan="1" colspan="1" style="color: #396ba6">
                      <ext-link xmlns:xlink="http://www.w3.org/1999/xlink" xlink:href="PV600755" ext-link-type="gen" xlink:type="simple">PV600755</ext-link>
                    </td><td rowspan="1" colspan="1">Indonesia: Kalimantan: Kutai Kertanegara</td><td rowspan="1" colspan="1">Indonesia: Kalimantan: Kutai Kertanegara</td><td rowspan="1" colspan="1">This study</td></tr><tr><td rowspan="1" colspan="1"><italic><tp:taxon-name><tp:taxon-name-part taxon-name-part-type="genus" reg="Desmopuntius">D.</tp:taxon-name-part> <tp:taxon-name-part taxon-name-part-type="species" reg="mahakamensis">mahakamensis</tp:taxon-name-part></tp:taxon-name></italic> sp. nov</td><td rowspan="1" colspan="1">THR0522</td><td rowspan="1" colspan="1" style="color: #396ba6">
                      <ext-link xmlns:xlink="http://www.w3.org/1999/xlink" xlink:href="PV600756" ext-link-type="gen" xlink:type="simple">PV600756</ext-link>
                    </td><td rowspan="1" colspan="1">Indonesia: Kalimantan: Kutai Kertanegara</td><td rowspan="1" colspan="1">Indonesia: Kalimantan: Kutai Kertanegara</td><td rowspan="1" colspan="1">This study</td></tr><tr><td rowspan="1" colspan="1"><italic><tp:taxon-name><tp:taxon-name-part taxon-name-part-type="genus" reg="Desmopuntius">D.</tp:taxon-name-part> <tp:taxon-name-part taxon-name-part-type="species" reg="mahakamensis">mahakamensis</tp:taxon-name-part></tp:taxon-name></italic> sp. nov</td><td rowspan="1" colspan="1">THR0523</td><td rowspan="1" colspan="1" style="color: #396ba6">
                      <ext-link xmlns:xlink="http://www.w3.org/1999/xlink" xlink:href="PV600757" ext-link-type="gen" xlink:type="simple">PV600757</ext-link>
                    </td><td rowspan="1" colspan="1">Indonesia: Kalimantan: Kutai Kertanegara</td><td rowspan="1" colspan="1">Indonesia: Kalimantan: Kutai Kertanegara</td><td rowspan="1" colspan="1">This study</td></tr><tr><td rowspan="1" colspan="1"><italic><tp:taxon-name><tp:taxon-name-part taxon-name-part-type="genus" reg="Desmopuntius">D.</tp:taxon-name-part> <tp:taxon-name-part taxon-name-part-type="species" reg="mahakamensis">mahakamensis</tp:taxon-name-part></tp:taxon-name></italic> sp. nov</td><td rowspan="1" colspan="1">THR0524</td><td rowspan="1" colspan="1" style="color: #396ba6">
                      <ext-link xmlns:xlink="http://www.w3.org/1999/xlink" xlink:href="PV600758" ext-link-type="gen" xlink:type="simple">PV600758</ext-link>
                    </td><td rowspan="1" colspan="1">Indonesia: Kalimantan: Kutai Kertanegara</td><td rowspan="1" colspan="1">Indonesia: Kalimantan: Kutai Kertanegara</td><td rowspan="1" colspan="1">This study</td></tr><tr><td rowspan="1" colspan="1">
                      <italic>
                        <tp:taxon-name><tp:taxon-name-part taxon-name-part-type="genus" reg="Desmopuntius">D.</tp:taxon-name-part> <tp:taxon-name-part taxon-name-part-type="species" reg="gemellus">gemellus</tp:taxon-name-part></tp:taxon-name>
                      </italic>
                    </td><td rowspan="1" colspan="1">-</td><td rowspan="1" colspan="1" style="color: #396ba6">
                      <ext-link xmlns:xlink="http://www.w3.org/1999/xlink" xlink:href="MT483465" ext-link-type="gen" xlink:type="simple">MT483465</ext-link>
                    </td><td rowspan="1" colspan="1">Indonesia: Sumatra: Way Kampas</td><td rowspan="1" colspan="1">Indonesia: Sumatra: Jambi</td><td rowspan="1" colspan="1">
                      <xref ref-type="bibr" rid="B23">Ren et al. 2020</xref>
                    </td></tr><tr><td rowspan="1" colspan="1">
                      <italic>
                        <tp:taxon-name><tp:taxon-name-part taxon-name-part-type="genus" reg="Desmopuntius">D.</tp:taxon-name-part> <tp:taxon-name-part taxon-name-part-type="species" reg="gemellus">gemellus</tp:taxon-name-part></tp:taxon-name>
                      </italic>
                    </td><td rowspan="1" colspan="1">-</td><td rowspan="1" colspan="1" style="color: #396ba6">
                      <ext-link xmlns:xlink="http://www.w3.org/1999/xlink" xlink:href="MT483466" ext-link-type="gen" xlink:type="simple">MT483466</ext-link>
                    </td><td rowspan="1" colspan="1">Indonesia:Air Lematang</td><td rowspan="1" colspan="1">Indonesia: Sumatra: Jambi</td><td rowspan="1" colspan="1">
                      <xref ref-type="bibr" rid="B23">Ren et al. 2020</xref>
                    </td></tr><tr><td rowspan="1" colspan="1">
                      <italic>
                        <tp:taxon-name><tp:taxon-name-part taxon-name-part-type="genus" reg="Desmopuntius">D.</tp:taxon-name-part> <tp:taxon-name-part taxon-name-part-type="species" reg="gemellus">gemellus</tp:taxon-name-part></tp:taxon-name>
                      </italic>
                    </td><td rowspan="1" colspan="1">THR0525</td><td rowspan="1" colspan="1" style="color: #396ba6">
                      <ext-link xmlns:xlink="http://www.w3.org/1999/xlink" xlink:href="PV600759" ext-link-type="gen" xlink:type="simple">PV600759</ext-link>
                    </td><td rowspan="1" colspan="1">Indonesia: Sumatra: Riau</td><td rowspan="1" colspan="1">Indonesia: Sumatra: Jambi</td><td rowspan="1" colspan="1">This study</td></tr><tr><td rowspan="1" colspan="1">
                      <italic>
                        <tp:taxon-name><tp:taxon-name-part taxon-name-part-type="genus" reg="Desmopuntius">D.</tp:taxon-name-part> <tp:taxon-name-part taxon-name-part-type="species" reg="gemellus">gemellus</tp:taxon-name-part></tp:taxon-name>
                      </italic>
                    </td><td rowspan="1" colspan="1">THR0526</td><td rowspan="1" colspan="1" style="color: #396ba6">
                      <ext-link xmlns:xlink="http://www.w3.org/1999/xlink" xlink:href="PV600760" ext-link-type="gen" xlink:type="simple">PV600760</ext-link>
                    </td><td rowspan="1" colspan="1">Indonesia: Sumatra: Riau</td><td rowspan="1" colspan="1">Indonesia: Sumatra: Jambi</td><td rowspan="1" colspan="1">This study</td></tr><tr><td rowspan="1" colspan="1">
                      <italic>
                        <tp:taxon-name><tp:taxon-name-part taxon-name-part-type="genus" reg="Desmopuntius">D.</tp:taxon-name-part> <tp:taxon-name-part taxon-name-part-type="species" reg="hexazona">hexazona</tp:taxon-name-part></tp:taxon-name>
                      </italic>
                    </td><td rowspan="1" colspan="1">RC0047</td><td rowspan="1" colspan="1" style="color: #396ba6">
                      <ext-link xmlns:xlink="http://www.w3.org/1999/xlink" xlink:href="MN342497" ext-link-type="gen" xlink:type="simple">MN342497</ext-link>
                    </td><td rowspan="1" colspan="1">Aquarium</td><td rowspan="1" colspan="1">Indonesia: Sumatra: Tuluk and Gunung Sahilan</td><td rowspan="1" colspan="1">
                      <xref ref-type="bibr" rid="B4">Collins et al. 2012</xref>
                    </td></tr><tr><td rowspan="1" colspan="1">
                      <italic>
                        <tp:taxon-name><tp:taxon-name-part taxon-name-part-type="genus" reg="Desmopuntius">D.</tp:taxon-name-part> <tp:taxon-name-part taxon-name-part-type="species" reg="hexazona">hexazona</tp:taxon-name-part></tp:taxon-name>
                      </italic>
                    </td><td rowspan="1" colspan="1">RC0046</td><td rowspan="1" colspan="1" style="color: #396ba6">
                      <ext-link xmlns:xlink="http://www.w3.org/1999/xlink" xlink:href="MN342498" ext-link-type="gen" xlink:type="simple">MN342498</ext-link>
                    </td><td rowspan="1" colspan="1">Aquarium</td><td rowspan="1" colspan="1">Indonesia: Sumatra: Tuluk and Gunung Sahilan</td><td rowspan="1" colspan="1">
                      <xref ref-type="bibr" rid="B4">Collins et al. 2012</xref>
                    </td></tr><tr><td rowspan="1" colspan="1">
                      <italic>
                        <tp:taxon-name><tp:taxon-name-part taxon-name-part-type="genus" reg="Desmopuntius">D.</tp:taxon-name-part> <tp:taxon-name-part taxon-name-part-type="species" reg="hexazona">hexazona</tp:taxon-name-part></tp:taxon-name>
                      </italic>
                    </td><td rowspan="1" colspan="1">RC0048</td><td rowspan="1" colspan="1" style="color: #396ba6">
                      <ext-link xmlns:xlink="http://www.w3.org/1999/xlink" xlink:href="MN342499" ext-link-type="gen" xlink:type="simple">MN342499</ext-link>
                    </td><td rowspan="1" colspan="1">Aquarium</td><td rowspan="1" colspan="1">Indonesia: Sumatra: Tuluk and Gunung Sahilan</td><td rowspan="1" colspan="1">
                      <xref ref-type="bibr" rid="B4">Collins et al. 2012</xref>
                    </td></tr><tr><td rowspan="1" colspan="1">
                      <italic>
                        <tp:taxon-name><tp:taxon-name-part taxon-name-part-type="genus" reg="Desmopuntius">D.</tp:taxon-name-part> <tp:taxon-name-part taxon-name-part-type="species" reg="johorensis">johorensis</tp:taxon-name-part></tp:taxon-name>
                      </italic>
                    </td><td rowspan="1" colspan="1">-</td><td rowspan="1" colspan="1" style="color: #396ba6">
                      <ext-link xmlns:xlink="http://www.w3.org/1999/xlink" xlink:href="MT483467" ext-link-type="gen" xlink:type="simple">MT483467</ext-link>
                    </td><td rowspan="1" colspan="1">Malaysia</td><td rowspan="1" colspan="1">Malaysia: Johor: Muar River</td><td rowspan="1" colspan="1">
                      <xref ref-type="bibr" rid="B23">Ren et al. 2020</xref>
                    </td></tr><tr><td rowspan="1" colspan="1">
                      <italic>
                        <tp:taxon-name><tp:taxon-name-part taxon-name-part-type="genus" reg="Desmopuntius">D.</tp:taxon-name-part> <tp:taxon-name-part taxon-name-part-type="species" reg="johorensis">johorensis</tp:taxon-name-part></tp:taxon-name>
                      </italic>
                    </td><td rowspan="1" colspan="1">RC0380</td><td rowspan="1" colspan="1" style="color: #396ba6">
                      <ext-link xmlns:xlink="http://www.w3.org/1999/xlink" xlink:href="MN342500" ext-link-type="gen" xlink:type="simple">MN342500</ext-link>
                    </td><td rowspan="1" colspan="1">Aquarium</td><td rowspan="1" colspan="1">Malaysia: Johor: Muar River</td><td rowspan="1" colspan="1">
                      <xref ref-type="bibr" rid="B4">Collins et al. 2012</xref>
                    </td></tr><tr><td rowspan="1" colspan="1">
                      <italic>
                        <tp:taxon-name><tp:taxon-name-part taxon-name-part-type="genus" reg="Desmopuntius">D.</tp:taxon-name-part> <tp:taxon-name-part taxon-name-part-type="species" reg="johorensis">johorensis</tp:taxon-name-part></tp:taxon-name>
                      </italic>
                    </td><td rowspan="1" colspan="1">RC0381</td><td rowspan="1" colspan="1" style="color: #396ba6">
                      <ext-link xmlns:xlink="http://www.w3.org/1999/xlink" xlink:href="MN342501" ext-link-type="gen" xlink:type="simple">MN342501</ext-link>
                    </td><td rowspan="1" colspan="1">Aquarium</td><td rowspan="1" colspan="1">Malaysia: Johor: Muar River</td><td rowspan="1" colspan="1">
                      <xref ref-type="bibr" rid="B4">Collins et al. 2012</xref>
                    </td></tr><tr><td rowspan="1" colspan="1">
                      <italic>
                        <tp:taxon-name><tp:taxon-name-part taxon-name-part-type="genus" reg="Desmopuntius">D.</tp:taxon-name-part> <tp:taxon-name-part taxon-name-part-type="species" reg="johorensis">johorensis</tp:taxon-name-part></tp:taxon-name>
                      </italic>
                    </td><td rowspan="1" colspan="1">RC0379</td><td rowspan="1" colspan="1" style="color: #396ba6">
                      <ext-link xmlns:xlink="http://www.w3.org/1999/xlink" xlink:href="MN342502" ext-link-type="gen" xlink:type="simple">MN342502</ext-link>
                    </td><td rowspan="1" colspan="1">Aquarium</td><td rowspan="1" colspan="1">Malaysia: Johor: Muar River</td><td rowspan="1" colspan="1">
                      <xref ref-type="bibr" rid="B4">Collins et al. 2012</xref>
                    </td></tr><tr><td rowspan="1" colspan="1">
                      <italic>
                        <tp:taxon-name><tp:taxon-name-part taxon-name-part-type="genus" reg="Desmopuntius">D.</tp:taxon-name-part> <tp:taxon-name-part taxon-name-part-type="species" reg="johorensis">johorensis</tp:taxon-name-part></tp:taxon-name>
                      </italic>
                    </td><td rowspan="1" colspan="1">RC0382</td><td rowspan="1" colspan="1" style="color: #396ba6">
                      <ext-link xmlns:xlink="http://www.w3.org/1999/xlink" xlink:href="MN342503" ext-link-type="gen" xlink:type="simple">MN342503</ext-link>
                    </td><td rowspan="1" colspan="1">Aquarium</td><td rowspan="1" colspan="1">Malaysia: Johor: Muar River</td><td rowspan="1" colspan="1">
                      <xref ref-type="bibr" rid="B4">Collins et al. 2012</xref>
                    </td></tr><tr><td rowspan="1" colspan="1">
                      <italic>
                        <tp:taxon-name><tp:taxon-name-part taxon-name-part-type="genus" reg="Desmopuntius">D.</tp:taxon-name-part> <tp:taxon-name-part taxon-name-part-type="species" reg="johorensis">johorensis</tp:taxon-name-part></tp:taxon-name>
                      </italic>
                    </td><td rowspan="1" colspan="1">RC0383</td><td rowspan="1" colspan="1" style="color: #396ba6">
                      <ext-link xmlns:xlink="http://www.w3.org/1999/xlink" xlink:href="MN342504" ext-link-type="gen" xlink:type="simple">MN342504</ext-link>
                    </td><td rowspan="1" colspan="1">Aquarium</td><td rowspan="1" colspan="1">Malaysia: Johor: Muar River</td><td rowspan="1" colspan="1">
                      <xref ref-type="bibr" rid="B4">Collins et al. 2012</xref>
                    </td></tr><tr><td rowspan="1" colspan="1">
                      <italic>
                        <tp:taxon-name><tp:taxon-name-part taxon-name-part-type="genus" reg="Desmopuntius">D.</tp:taxon-name-part> <tp:taxon-name-part taxon-name-part-type="species" reg="johorensis">johorensis</tp:taxon-name-part></tp:taxon-name>
                      </italic>
                    </td><td rowspan="1" colspan="1">RC0641</td><td rowspan="1" colspan="1" style="color: #396ba6">
                      <ext-link xmlns:xlink="http://www.w3.org/1999/xlink" xlink:href="MN342505" ext-link-type="gen" xlink:type="simple">MN342505</ext-link>
                    </td><td rowspan="1" colspan="1">Aquarium</td><td rowspan="1" colspan="1">Malaysia: Johor: Muar River</td><td rowspan="1" colspan="1">
                      <xref ref-type="bibr" rid="B4">Collins et al. 2012</xref>
                    </td></tr><tr><td rowspan="1" colspan="1">
                      <italic>
                        <tp:taxon-name><tp:taxon-name-part taxon-name-part-type="genus" reg="Desmopuntius">D.</tp:taxon-name-part> <tp:taxon-name-part taxon-name-part-type="species" reg="pentazona">pentazona</tp:taxon-name-part></tp:taxon-name>
                      </italic>
                    </td><td rowspan="1" colspan="1">RC0013</td><td rowspan="1" colspan="1" style="color: #396ba6">
                      <ext-link xmlns:xlink="http://www.w3.org/1999/xlink" xlink:href="MN342506" ext-link-type="gen" xlink:type="simple">MN342506</ext-link>
                    </td><td rowspan="1" colspan="1">Aquarium</td><td rowspan="1" colspan="1">Malaysia: Sarawak: Baram River</td><td rowspan="1" colspan="1">
                      <xref ref-type="bibr" rid="B4">Collins et al. 2012</xref>
                    </td></tr><tr><td rowspan="1" colspan="1">
                      <italic>
                        <tp:taxon-name><tp:taxon-name-part taxon-name-part-type="genus" reg="Desmopuntius">D.</tp:taxon-name-part> <tp:taxon-name-part taxon-name-part-type="species" reg="pentazona">pentazona</tp:taxon-name-part></tp:taxon-name>
                      </italic>
                    </td><td rowspan="1" colspan="1">RC0305</td><td rowspan="1" colspan="1" style="color: #396ba6">
                      <ext-link xmlns:xlink="http://www.w3.org/1999/xlink" xlink:href="MN342507" ext-link-type="gen" xlink:type="simple">MN342507</ext-link>
                    </td><td rowspan="1" colspan="1">Aquarium</td><td rowspan="1" colspan="1">Malaysia: Sarawak: Baram River</td><td rowspan="1" colspan="1">
                      <xref ref-type="bibr" rid="B4">Collins et al. 2012</xref>
                    </td></tr><tr><td rowspan="1" colspan="1">
                      <italic>
                        <tp:taxon-name><tp:taxon-name-part taxon-name-part-type="genus" reg="Desmopuntius">D.</tp:taxon-name-part> <tp:taxon-name-part taxon-name-part-type="species" reg="pentazona">pentazona</tp:taxon-name-part></tp:taxon-name>
                      </italic>
                    </td><td rowspan="1" colspan="1">RC0304</td><td rowspan="1" colspan="1" style="color: #396ba6">
                      <ext-link xmlns:xlink="http://www.w3.org/1999/xlink" xlink:href="MN342508" ext-link-type="gen" xlink:type="simple">MN342508</ext-link>
                    </td><td rowspan="1" colspan="1">Aquarium</td><td rowspan="1" colspan="1">Malaysia: Sarawak: Baram River</td><td rowspan="1" colspan="1">
                      <xref ref-type="bibr" rid="B4">Collins et al. 2012</xref>
                    </td></tr><tr><td rowspan="1" colspan="1">
                      <italic>
                        <tp:taxon-name><tp:taxon-name-part taxon-name-part-type="genus" reg="Desmopuntius">D.</tp:taxon-name-part> <tp:taxon-name-part taxon-name-part-type="species" reg="pentazona">pentazona</tp:taxon-name-part></tp:taxon-name>
                      </italic>
                    </td><td rowspan="1" colspan="1">RC0306</td><td rowspan="1" colspan="1" style="color: #396ba6">
                      <ext-link xmlns:xlink="http://www.w3.org/1999/xlink" xlink:href="MN342509" ext-link-type="gen" xlink:type="simple">MN342509</ext-link>
                    </td><td rowspan="1" colspan="1">Aquarium</td><td rowspan="1" colspan="1">Malaysia: Sarawak: Baram River</td><td rowspan="1" colspan="1">
                      <xref ref-type="bibr" rid="B4">Collins et al. 2012</xref>
                    </td></tr><tr><td rowspan="1" colspan="1">
                      <italic>
                        <tp:taxon-name><tp:taxon-name-part taxon-name-part-type="genus" reg="Desmopuntius">D.</tp:taxon-name-part> <tp:taxon-name-part taxon-name-part-type="species" reg="ocellatus">ocellatus</tp:taxon-name-part></tp:taxon-name>
                      </italic>
                    </td><td rowspan="1" colspan="1">-</td><td rowspan="1" colspan="1" style="color: #396ba6">
                      <ext-link xmlns:xlink="http://www.w3.org/1999/xlink" xlink:href="MT483468" ext-link-type="gen" xlink:type="simple">MT483468</ext-link>
                    </td><td rowspan="1" colspan="1">Aquarium</td><td rowspan="1" colspan="1">Indonesia: Kalimantan: Banjarmasin</td><td rowspan="1" colspan="1">
                      <xref ref-type="bibr" rid="B23">Ren et al. 2020</xref>
                    </td></tr><tr><td rowspan="1" colspan="1">
                      <italic>
                        <tp:taxon-name><tp:taxon-name-part taxon-name-part-type="genus" reg="Desmopuntius">D.</tp:taxon-name-part> <tp:taxon-name-part taxon-name-part-type="species" reg="rhomboocellatus">rhomboocellatus</tp:taxon-name-part></tp:taxon-name>
                      </italic>
                    </td><td rowspan="1" colspan="1">RC0023</td><td rowspan="1" colspan="1" style="color: #396ba6">
                      <ext-link xmlns:xlink="http://www.w3.org/1999/xlink" xlink:href="MN342512" ext-link-type="gen" xlink:type="simple">MN342512</ext-link>
                    </td><td rowspan="1" colspan="1">Aquarium</td><td rowspan="1" colspan="1">Indonesia: Kalimantan: Banjarmasin</td><td rowspan="1" colspan="1">
                      <xref ref-type="bibr" rid="B4">Collins et al. 2012</xref>
                    </td></tr><tr><td rowspan="1" colspan="1">
                      <italic>
                        <tp:taxon-name><tp:taxon-name-part taxon-name-part-type="genus" reg="Desmopuntius">D.</tp:taxon-name-part> <tp:taxon-name-part taxon-name-part-type="species" reg="rhomboocellatus">rhomboocellatus</tp:taxon-name-part></tp:taxon-name>
                      </italic>
                    </td><td rowspan="1" colspan="1">RC0154</td><td rowspan="1" colspan="1" style="color: #396ba6">
                      <ext-link xmlns:xlink="http://www.w3.org/1999/xlink" xlink:href="MN342512" ext-link-type="gen" xlink:type="simple">MN342512</ext-link>
                    </td><td rowspan="1" colspan="1">Aquarium</td><td rowspan="1" colspan="1">Indonesia: Kalimantan: Banjarmasin</td><td rowspan="1" colspan="1">
                      <xref ref-type="bibr" rid="B4">Collins et al. 2012</xref>
                    </td></tr><tr><td rowspan="1" colspan="1">
                      <italic>
                        <tp:taxon-name><tp:taxon-name-part taxon-name-part-type="genus" reg="Desmopuntius">D.</tp:taxon-name-part> <tp:taxon-name-part taxon-name-part-type="species" reg="rhomboocellatus">rhomboocellatus</tp:taxon-name-part></tp:taxon-name>
                      </italic>
                    </td><td rowspan="1" colspan="1">RC0155</td><td rowspan="1" colspan="1" style="color: #396ba6">
                      <ext-link xmlns:xlink="http://www.w3.org/1999/xlink" xlink:href="MN342512" ext-link-type="gen" xlink:type="simple">MN342512</ext-link>
                    </td><td rowspan="1" colspan="1">Aquarium</td><td rowspan="1" colspan="1">Indonesia: Kalimantan: Banjarmasin</td><td rowspan="1" colspan="1">
                      <xref ref-type="bibr" rid="B4">Collins et al. 2012</xref>
                    </td></tr><tr><td rowspan="1" colspan="1">
                      <italic>
                        <tp:taxon-name><tp:taxon-name-part taxon-name-part-type="genus" reg="Desmopuntius">D.</tp:taxon-name-part> <tp:taxon-name-part taxon-name-part-type="species" reg="trifasciatus">trifasciatus</tp:taxon-name-part></tp:taxon-name>
                      </italic>
                    </td><td rowspan="1" colspan="1">-</td><td rowspan="1" colspan="1" style="color: #396ba6">
                      <ext-link xmlns:xlink="http://www.w3.org/1999/xlink" xlink:href="MT483469" ext-link-type="gen" xlink:type="simple">MT483469</ext-link>
                    </td><td rowspan="1" colspan="1">Aquarium</td><td rowspan="1" colspan="1">Indonesia: Kalimantan: Danau Sentarum</td><td rowspan="1" colspan="1">
                      <xref ref-type="bibr" rid="B23">Ren et al. 2020</xref>
                    </td></tr><tr><td rowspan="1" colspan="1">
                      <italic>
                        <tp:taxon-name><tp:taxon-name-part taxon-name-part-type="genus" reg="Desmopuntius">D.</tp:taxon-name-part> <tp:taxon-name-part taxon-name-part-type="species" reg="trifasciatus">trifasciatus</tp:taxon-name-part></tp:taxon-name>
                      </italic>
                    </td><td rowspan="1" colspan="1">-</td><td rowspan="1" colspan="1" style="color: #396ba6">
                      <ext-link xmlns:xlink="http://www.w3.org/1999/xlink" xlink:href="MT483470" ext-link-type="gen" xlink:type="simple">MT483470</ext-link>
                    </td><td rowspan="1" colspan="1">Aquarium</td><td rowspan="1" colspan="1">Indonesia: Kalimantan: Danau Sentarum</td><td rowspan="1" colspan="1">
                      <xref ref-type="bibr" rid="B23">Ren et al. 2020</xref>
                    </td></tr></tbody></table></table-wrap><table-wrap id="T6" position="float" orientation="portrait"><label>Table 6.</label><caption><p>Pairwise <italic><abbrev xmlns:xlink="http://www.w3.org/1999/xlink" xlink:title="c oxidase subunit 1" id="ABBRID0ESZCI" xlink:type="simple">COI</abbrev></italic> genetic distances for eight <italic><tp:taxon-name><tp:taxon-name-part taxon-name-part-type="genus" reg="Desmopuntius">Desmopuntius</tp:taxon-name-part></tp:taxon-name></italic> species.</p></caption><table id="TID0EXVAK" rules="all"><tbody><tr><th rowspan="1" colspan="1"/><th rowspan="1" colspan="1">
                      <italic>
                        <tp:taxon-name><tp:taxon-name-part taxon-name-part-type="genus" reg="Desmopuntius">D.</tp:taxon-name-part> <tp:taxon-name-part taxon-name-part-type="species" reg="mahakamensis">mahakamensis</tp:taxon-name-part></tp:taxon-name>
                      </italic>
                    </th><th rowspan="1" colspan="1">
                      <italic>
                        <tp:taxon-name><tp:taxon-name-part taxon-name-part-type="genus" reg="Desmopuntius">D.</tp:taxon-name-part> <tp:taxon-name-part taxon-name-part-type="species" reg="foerschi">foerschi</tp:taxon-name-part></tp:taxon-name>
                      </italic>
                    </th><th rowspan="1" colspan="1">
                      <italic>
                        <tp:taxon-name><tp:taxon-name-part taxon-name-part-type="genus" reg="Desmopuntius">D.</tp:taxon-name-part> <tp:taxon-name-part taxon-name-part-type="species" reg="gemellus">gemellus</tp:taxon-name-part></tp:taxon-name>
                      </italic>
                    </th><th rowspan="1" colspan="1">
                      <italic>
                        <tp:taxon-name><tp:taxon-name-part taxon-name-part-type="genus" reg="Desmopuntius">D.</tp:taxon-name-part> <tp:taxon-name-part taxon-name-part-type="species" reg="hexazona">hexazona</tp:taxon-name-part></tp:taxon-name>
                      </italic>
                    </th><th rowspan="1" colspan="1">
                      <italic>
                        <tp:taxon-name><tp:taxon-name-part taxon-name-part-type="genus" reg="Desmopuntius">D.</tp:taxon-name-part> <tp:taxon-name-part taxon-name-part-type="species" reg="johorensis">johorensis</tp:taxon-name-part></tp:taxon-name>
                      </italic>
                    </th><th rowspan="1" colspan="1">
                      <italic>
                        <tp:taxon-name><tp:taxon-name-part taxon-name-part-type="genus" reg="Desmopuntius">D.</tp:taxon-name-part> <tp:taxon-name-part taxon-name-part-type="species" reg="pentazona">pentazona</tp:taxon-name-part></tp:taxon-name>
                      </italic>
                    </th><th rowspan="1" colspan="1">
                      <italic>
                        <tp:taxon-name><tp:taxon-name-part taxon-name-part-type="genus" reg="Desmopuntius">D.</tp:taxon-name-part> <tp:taxon-name-part taxon-name-part-type="species" reg="rhomboocellatus">rhomboocellatus</tp:taxon-name-part></tp:taxon-name>
                      </italic>
                    </th><th rowspan="1" colspan="1">
                      <italic>
                        <tp:taxon-name><tp:taxon-name-part taxon-name-part-type="genus" reg="Desmopuntius">D.</tp:taxon-name-part> <tp:taxon-name-part taxon-name-part-type="species" reg="trifasciatus">trifasciatus</tp:taxon-name-part></tp:taxon-name>
                      </italic>
                    </th></tr><tr><td rowspan="1" colspan="1">
                      <italic>
                        <tp:taxon-name><tp:taxon-name-part taxon-name-part-type="genus" reg="Desmopuntius">D.</tp:taxon-name-part> <tp:taxon-name-part taxon-name-part-type="species" reg="mahakamensis">mahakamensis</tp:taxon-name-part></tp:taxon-name>
                      </italic>
                    </td><td rowspan="1" colspan="1">0.000</td><td rowspan="1" colspan="1"/><td rowspan="1" colspan="1"/><td rowspan="1" colspan="1"/><td rowspan="1" colspan="1"/><td rowspan="1" colspan="1"/><td rowspan="1" colspan="1"/><td rowspan="1" colspan="1"/></tr><tr><td rowspan="1" colspan="1">
                      <italic>
                        <tp:taxon-name><tp:taxon-name-part taxon-name-part-type="genus" reg="Desmopuntius">D.</tp:taxon-name-part> <tp:taxon-name-part taxon-name-part-type="species" reg="foerschi">foerschi</tp:taxon-name-part></tp:taxon-name>
                      </italic>
                    </td><td rowspan="1" colspan="1">0.130</td><td rowspan="1" colspan="1">0.001</td><td rowspan="1" colspan="1"/><td rowspan="1" colspan="1"/><td rowspan="1" colspan="1"/><td rowspan="1" colspan="1"/><td rowspan="1" colspan="1"/><td rowspan="1" colspan="1"/></tr><tr><td rowspan="1" colspan="1">
                      <italic>
                        <tp:taxon-name><tp:taxon-name-part taxon-name-part-type="genus" reg="Desmopuntius">D.</tp:taxon-name-part> <tp:taxon-name-part taxon-name-part-type="species" reg="gemellus">gemellus</tp:taxon-name-part></tp:taxon-name>
                      </italic>
                    </td><td rowspan="1" colspan="1">0.072</td><td rowspan="1" colspan="1">0.123</td><td rowspan="1" colspan="1">0.002</td><td rowspan="1" colspan="1"/><td rowspan="1" colspan="1"/><td rowspan="1" colspan="1"/><td rowspan="1" colspan="1"/><td rowspan="1" colspan="1"/></tr><tr><td rowspan="1" colspan="1">
                      <italic>
                        <tp:taxon-name><tp:taxon-name-part taxon-name-part-type="genus" reg="Desmopuntius">D.</tp:taxon-name-part> <tp:taxon-name-part taxon-name-part-type="species" reg="hexazona">hexazona</tp:taxon-name-part></tp:taxon-name>
                      </italic>
                    </td><td rowspan="1" colspan="1">0.122</td><td rowspan="1" colspan="1">0.138</td><td rowspan="1" colspan="1">0.128</td><td rowspan="1" colspan="1">0.000</td><td rowspan="1" colspan="1"/><td rowspan="1" colspan="1"/><td rowspan="1" colspan="1"/><td rowspan="1" colspan="1"/></tr><tr><td rowspan="1" colspan="1">
                      <italic>
                        <tp:taxon-name><tp:taxon-name-part taxon-name-part-type="genus" reg="Desmopuntius">D.</tp:taxon-name-part> <tp:taxon-name-part taxon-name-part-type="species" reg="johorensis">johorensis</tp:taxon-name-part></tp:taxon-name>
                      </italic>
                    </td><td rowspan="1" colspan="1">0.095</td><td rowspan="1" colspan="1">0.150</td><td rowspan="1" colspan="1">0.095</td><td rowspan="1" colspan="1">0.143</td><td rowspan="1" colspan="1">0.001</td><td rowspan="1" colspan="1"/><td rowspan="1" colspan="1"/><td rowspan="1" colspan="1"/></tr><tr><td rowspan="1" colspan="1">
                      <italic>
                        <tp:taxon-name><tp:taxon-name-part taxon-name-part-type="genus" reg="Desmopuntius">D.</tp:taxon-name-part> <tp:taxon-name-part taxon-name-part-type="species" reg="pentazona">pentazona</tp:taxon-name-part></tp:taxon-name>
                      </italic>
                    </td><td rowspan="1" colspan="1">0.123</td><td rowspan="1" colspan="1">0.101</td><td rowspan="1" colspan="1">0.126</td><td rowspan="1" colspan="1">0.152</td><td rowspan="1" colspan="1">0.143</td><td rowspan="1" colspan="1">0.003</td><td rowspan="1" colspan="1"/><td rowspan="1" colspan="1"/></tr><tr><td rowspan="1" colspan="1">
                      <italic>
                        <tp:taxon-name><tp:taxon-name-part taxon-name-part-type="genus" reg="Desmopuntius">D.</tp:taxon-name-part> <tp:taxon-name-part taxon-name-part-type="species" reg="rhomboocellatus">rhomboocellatus</tp:taxon-name-part></tp:taxon-name>
                      </italic>
                    </td><td rowspan="1" colspan="1">0.125</td><td rowspan="1" colspan="1">0.111</td><td rowspan="1" colspan="1">0.112</td><td rowspan="1" colspan="1">0.096</td><td rowspan="1" colspan="1">0.130</td><td rowspan="1" colspan="1">0.142</td><td rowspan="1" colspan="1">0.000</td><td rowspan="1" colspan="1"/></tr><tr><td rowspan="1" colspan="1">
                      <italic>
                        <tp:taxon-name><tp:taxon-name-part taxon-name-part-type="genus" reg="Desmopuntius">D.</tp:taxon-name-part> <tp:taxon-name-part taxon-name-part-type="species" reg="trifasciatus">trifasciatus</tp:taxon-name-part></tp:taxon-name>
                      </italic>
                    </td><td rowspan="1" colspan="1">0.095</td><td rowspan="1" colspan="1">0.150</td><td rowspan="1" colspan="1">0.096</td><td rowspan="1" colspan="1">0.142</td><td rowspan="1" colspan="1">0.002</td><td rowspan="1" colspan="1">0.144</td><td rowspan="1" colspan="1">0.130</td><td rowspan="1" colspan="1">0.003</td></tr></tbody></table></table-wrap><p>The topology of the <abbrev xmlns:xlink="http://www.w3.org/1999/xlink" xlink:title="maximum-likelihood" id="ABBRID0E6HDI" xlink:type="simple">ML</abbrev> tree strongly supported the monophyly of the genus <italic><tp:taxon-name><tp:taxon-name-part taxon-name-part-type="genus" reg="Desmopuntius">Desmopuntius</tp:taxon-name-part></tp:taxon-name></italic>. Within the genus, two major clades were recognised with moderately high bootstrap support (BP: 78). The first clade, the “<italic><tp:taxon-name><tp:taxon-name-part taxon-name-part-type="genus" reg="Desmopuntius">D.</tp:taxon-name-part> <tp:taxon-name-part taxon-name-part-type="species" reg="hexazona">hexazona</tp:taxon-name-part></tp:taxon-name></italic> group,” comprised four species: <italic><tp:taxon-name><tp:taxon-name-part taxon-name-part-type="genus" reg="Desmopuntius">D.</tp:taxon-name-part> <tp:taxon-name-part taxon-name-part-type="species" reg="hexazona">hexazona</tp:taxon-name-part></tp:taxon-name></italic>, <italic><tp:taxon-name><tp:taxon-name-part taxon-name-part-type="genus" reg="Desmopuntius">D.</tp:taxon-name-part> <tp:taxon-name-part taxon-name-part-type="species" reg="rhomboocellatus">rhomboocellatus</tp:taxon-name-part></tp:taxon-name></italic>, <italic><tp:taxon-name><tp:taxon-name-part taxon-name-part-type="genus" reg="Desmopuntius">D.</tp:taxon-name-part> <tp:taxon-name-part taxon-name-part-type="species" reg="pentazona">pentazona</tp:taxon-name-part></tp:taxon-name></italic>, and <italic><tp:taxon-name><tp:taxon-name-part taxon-name-part-type="genus" reg="Desmopuntius">D.</tp:taxon-name-part> <tp:taxon-name-part taxon-name-part-type="species" reg="foerschi">foerschi</tp:taxon-name-part></tp:taxon-name></italic>. The second clade, the “<italic><tp:taxon-name><tp:taxon-name-part taxon-name-part-type="genus" reg="Desmopuntius">D.</tp:taxon-name-part> <tp:taxon-name-part taxon-name-part-type="species" reg="johorensis">johorensis</tp:taxon-name-part></tp:taxon-name></italic> group,” included <italic><tp:taxon-name><tp:taxon-name-part taxon-name-part-type="genus" reg="Desmopuntius">D.</tp:taxon-name-part> <tp:taxon-name-part taxon-name-part-type="species" reg="mahakamensis">mahakamensis</tp:taxon-name-part></tp:taxon-name></italic>, <italic><tp:taxon-name><tp:taxon-name-part taxon-name-part-type="genus" reg="Desmopuntius">D.</tp:taxon-name-part> <tp:taxon-name-part taxon-name-part-type="species" reg="gemellus">gemellus</tp:taxon-name-part></tp:taxon-name></italic>, <italic><tp:taxon-name><tp:taxon-name-part taxon-name-part-type="genus" reg="Desmopuntius">D.</tp:taxon-name-part> <tp:taxon-name-part taxon-name-part-type="species" reg="johorensis">johorensis</tp:taxon-name-part></tp:taxon-name></italic>, and <italic><tp:taxon-name><tp:taxon-name-part taxon-name-part-type="genus" reg="Desmopuntius">D.</tp:taxon-name-part> <tp:taxon-name-part taxon-name-part-type="species" reg="trifasciatus">trifasciatus</tp:taxon-name-part></tp:taxon-name></italic>. Except for the node between <italic><tp:taxon-name><tp:taxon-name-part taxon-name-part-type="genus" reg="Desmopuntius">D.</tp:taxon-name-part> <tp:taxon-name-part taxon-name-part-type="species" reg="hexazona">hexazona</tp:taxon-name-part></tp:taxon-name></italic> and <italic><tp:taxon-name><tp:taxon-name-part taxon-name-part-type="genus" reg="Desmopuntius">D.</tp:taxon-name-part> <tp:taxon-name-part taxon-name-part-type="species" reg="rhomboocellatus">rhomboocellatus</tp:taxon-name-part></tp:taxon-name></italic>, most species-level nodes within <italic><tp:taxon-name><tp:taxon-name-part taxon-name-part-type="genus" reg="Desmopuntius">Desmopuntius</tp:taxon-name-part></tp:taxon-name></italic> had poorly supported bootstrap values (BPs: &lt; 70). In addition, <italic><tp:taxon-name><tp:taxon-name-part taxon-name-part-type="genus" reg="Desmopuntius">D.</tp:taxon-name-part> <tp:taxon-name-part taxon-name-part-type="species" reg="trifasciatus">trifasciatus</tp:taxon-name-part></tp:taxon-name></italic> was nested within <italic><tp:taxon-name><tp:taxon-name-part taxon-name-part-type="genus" reg="Desmopuntius">D.</tp:taxon-name-part> <tp:taxon-name-part taxon-name-part-type="species" reg="johorensis">johorensis</tp:taxon-name-part></tp:taxon-name></italic> (BP: 100), and the new species <italic><tp:taxon-name><tp:taxon-name-part taxon-name-part-type="genus" reg="Desmopuntius">D.</tp:taxon-name-part> <tp:taxon-name-part taxon-name-part-type="species" reg="mahakamensis">mahakamensis</tp:taxon-name-part></tp:taxon-name></italic> was found to be closely related to <italic><tp:taxon-name><tp:taxon-name-part taxon-name-part-type="genus" reg="Desmopuntius">D.</tp:taxon-name-part> <tp:taxon-name-part taxon-name-part-type="species" reg="gemellus">gemellus</tp:taxon-name-part></tp:taxon-name></italic> (BP: 54).</p></tp:treatment-sec><tp:treatment-sec><!--Section generated to contain objects referenced in tp:taxon-treatment.--><fig id="F8" position="float" orientation="portrait"><object-id xmlns:xlink="http://www.w3.org/1999/xlink" content-type="doi" xlink:type="simple">10.3897/zookeys.1256.158411.figure8</object-id><object-id xmlns:xlink="http://www.w3.org/1999/xlink" content-type="arpha" xlink:type="simple">DD16A5C3-477E-518E-87B4-5E5BA9872959</object-id><label>Figure 8.</label><caption><p>Linear Discriminant Analysis (<abbrev xmlns:xlink="http://www.w3.org/1999/xlink" xlink:title="Linear Discriminant Analysis" id="ABBRID0E1EAK" xlink:type="simple">LDA</abbrev>) plot of morphometric data for <italic><tp:taxon-name><tp:taxon-name-part taxon-name-part-type="genus" reg="Desmopuntius">Desmopuntius</tp:taxon-name-part></tp:taxon-name></italic> spp.</p></caption><graphic xmlns:xlink="http://www.w3.org/1999/xlink" xlink:href="zookeys-1256-371_article-158411__-g008.jpg" position="float" orientation="portrait" xlink:type="simple" id="oo_1447317.jpg"><uri content-type="original_file" xlink:type="simple">https://binary.pensoft.net/fig/1447317</uri></graphic></fig><fig id="F9" position="float" orientation="portrait"><object-id xmlns:xlink="http://www.w3.org/1999/xlink" content-type="doi" xlink:type="simple">10.3897/zookeys.1256.158411.figure9</object-id><object-id xmlns:xlink="http://www.w3.org/1999/xlink" content-type="arpha" xlink:type="simple">CBC3E1DC-FF85-512D-833D-43DAE9D0BD3C</object-id><label>Figure 9.</label><caption><p>Maximum-likelihood (<abbrev xmlns:xlink="http://www.w3.org/1999/xlink" xlink:title="maximum-likelihood" id="ABBRID0ESFAK" xlink:type="simple">ML</abbrev>) phylogeny of <italic><tp:taxon-name><tp:taxon-name-part taxon-name-part-type="genus" reg="Desmopuntius">Desmopuntius</tp:taxon-name-part></tp:taxon-name></italic>. Bootstrap values (&gt; 50) are shown at the nodes.</p></caption><graphic xmlns:xlink="http://www.w3.org/1999/xlink" xlink:href="zookeys-1256-371_article-158411__-g009.jpg" position="float" orientation="portrait" xlink:type="simple" id="oo_1447318.jpg"><uri content-type="original_file" xlink:type="simple">https://binary.pensoft.net/fig/1447318</uri></graphic></fig></tp:treatment-sec><ref-list><ref id="B11"><mixed-citation xmlns:xlink="http://www.w3.org/1999/xlink" xlink:type="simple">Haryono (<year>2005</year>) <article-title>Morphological comparison among striped <italic><tp:taxon-name><tp:taxon-name-part taxon-name-part-type="genus">Puntius</tp:taxon-name-part></tp:taxon-name></italic> (<tp:taxon-name><tp:taxon-name-part taxon-name-part-type="class">Pisces</tp:taxon-name-part></tp:taxon-name>: <tp:taxon-name><tp:taxon-name-part taxon-name-part-type="family">Cyprinidae</tp:taxon-name-part></tp:taxon-name>) from Indonesia.</article-title><source>Biodiversitas</source><volume>6</volume>(<issue>1</issue>): <fpage>55</fpage>–<lpage>58</lpage>. <ext-link xlink:href="10.13057/biodiv/d060111" ext-link-type="doi" xlink:type="simple">https://doi.org/10.13057/biodiv/d060111</ext-link></mixed-citation></ref><ref id="B4"><mixed-citation xmlns:xlink="http://www.w3.org/1999/xlink" xlink:type="simple"><person-group><name name-style="western"><surname>Collins</surname><given-names>RA</given-names></name><name name-style="western"><surname>Armstrong</surname><given-names>KF</given-names></name><name name-style="western"><surname>Meier</surname><given-names>R</given-names></name><name name-style="western"><surname>Yi</surname><given-names>Y</given-names></name><name name-style="western"><surname>Brown</surname><given-names>SD</given-names></name><name name-style="western"><surname>Cruickshank</surname><given-names>RH</given-names></name><name name-style="western"><surname>Keeling</surname><given-names>S</given-names></name><name name-style="western"><surname>Johnston</surname><given-names>C</given-names></name></person-group> (<year>2012</year>) Barcoding and border biosecurity: Identifying cyprinid fishes in the aquarium trade. PLOS ONE 7(1): e28381. <ext-link xlink:href="10.1371/journal.pone.0028381" ext-link-type="doi" xlink:type="simple">https://doi.org/10.1371/journal.pone.0028381</ext-link></mixed-citation></ref><ref id="B13"><mixed-citation xmlns:xlink="http://www.w3.org/1999/xlink" xlink:type="simple"><person-group><name name-style="western"><surname>Katwate</surname><given-names>U</given-names></name><name name-style="western"><surname>Kumkar</surname><given-names>P</given-names></name><name name-style="western"><surname>Raghavan</surname><given-names>R</given-names></name><name name-style="western"><surname>Dahanukar</surname><given-names>N</given-names></name></person-group> (<year>2020</year>) <article-title>Taxonomy and systematics of the ‘maharaja barbs’ (<tp:taxon-name><tp:taxon-name-part taxon-name-part-type="subclass">Teleostei</tp:taxon-name-part></tp:taxon-name>: <tp:taxon-name><tp:taxon-name-part taxon-name-part-type="family">Cyprinidae</tp:taxon-name-part></tp:taxon-name>), with the description of a new genus and species from the Western Ghats, India.</article-title><source>Zootaxa</source><volume>4803</volume>(<issue>3</issue>): <fpage>544</fpage>–<lpage>560</lpage>. <ext-link xlink:href="10.11646/zootaxa.4803.3.9" ext-link-type="doi" xlink:type="simple">https://doi.org/10.11646/zootaxa.4803.3.9</ext-link></mixed-citation></ref><ref id="B23"><mixed-citation xmlns:xlink="http://www.w3.org/1999/xlink" xlink:type="simple"><person-group><name name-style="western"><surname>Ren</surname><given-names>Q</given-names></name><name name-style="western"><surname>Yang</surname><given-names>L</given-names></name><name name-style="western"><surname>Chang</surname><given-names>C-H</given-names></name><name name-style="western"><surname>Mayden</surname><given-names>RL</given-names></name></person-group> (<year>2020</year>) <article-title>Molecular phylogeny and divergence of major clades in the <italic><tp:taxon-name><tp:taxon-name-part taxon-name-part-type="genus">Puntius</tp:taxon-name-part></tp:taxon-name></italic> complex (<tp:taxon-name><tp:taxon-name-part taxon-name-part-type="subclass">Teleostei</tp:taxon-name-part></tp:taxon-name>: <tp:taxon-name><tp:taxon-name-part taxon-name-part-type="order">Cypriniformes</tp:taxon-name-part></tp:taxon-name>).</article-title><source>Zoologica Scripta</source><volume>59</volume>(<issue>6</issue>): <fpage>697</fpage>–<lpage>709</lpage>. <ext-link xlink:href="10.1111/zsc.12442" ext-link-type="doi" xlink:type="simple">https://doi.org/10.1111/zsc.12442</ext-link></mixed-citation></ref></ref-list></tp:taxon-treatment>
